# Supplementary material for: Exosome‐transmitted miR‐769‐5p confers cisplatin resistance and progression in gastric cancer by targeting CASP9 and promoting the ubiquitination degradation of p53
Source: Clin Transl Med. 2022 May 6;12(5):e780. doi: 10.1002/ctm2.780 (PMC9076018; doi:10.1002/ctm2.780)
Supplement: Supplementary file 8 — Supporting Information [file CTM2-12-e780-s002.xlsx]

## Sheet: Sheet1
KEGG ID	Transcript ID	Gene ID	Symbol	Gene Annoation	miRNA	KEGG Name	Pvalue of Fisher's Exact Test
ko04014	ENST00000261937	ENSG00000037280	FLT4	fms related tyrosine kinase 4 [Source:HGNC Symbol;Acc:HGNC:3767]	hsa-miR-769-5p	Ras signaling pathway	4.47758e-08
ko04014	ENST00000343111	ENSG00000050748	MAPK9	mitogen-activated protein kinase 9 [Source:HGNC Symbol;Acc:HGNC:6886]	hsa-miR-769-5p	Ras signaling pathway	4.47758e-08
ko04014	ENST00000393360	ENSG00000050748	MAPK9	mitogen-activated protein kinase 9 [Source:HGNC Symbol;Acc:HGNC:6886]	hsa-miR-769-5p	Ras signaling pathway	4.47758e-08
ko04014	ENST00000452135	ENSG00000050748	MAPK9	mitogen-activated protein kinase 9 [Source:HGNC Symbol;Acc:HGNC:6886]	hsa-miR-769-5p	Ras signaling pathway	4.47758e-08
ko04014	ENST00000455781	ENSG00000050748	MAPK9	mitogen-activated protein kinase 9 [Source:HGNC Symbol;Acc:HGNC:6886]	hsa-miR-769-5p	Ras signaling pathway	4.47758e-08
ko04014	ENST00000558480	ENSG00000058335	RASGRF1	Ras protein specific guanine nucleotide releasing factor 1 [Source:HGNC Symbol;Acc:HGNC:9875]	hsa-miR-769-5p	Ras signaling pathway	4.47758e-08
ko04014	ENST00000327761	ENSG00000068028	RASSF1	Ras association domain family member 1 [Source:HGNC Symbol;Acc:HGNC:9882]	hsa-miR-769-5p	Ras signaling pathway	4.47758e-08
ko04014	ENST00000357043	ENSG00000068028	RASSF1	Ras association domain family member 1 [Source:HGNC Symbol;Acc:HGNC:9882]	hsa-miR-769-5p	Ras signaling pathway	4.47758e-08
ko04014	ENST00000359365	ENSG00000068028	RASSF1	Ras association domain family member 1 [Source:HGNC Symbol;Acc:HGNC:9882]	hsa-miR-769-5p	Ras signaling pathway	4.47758e-08
ko04014	ENST00000395117	ENSG00000068028	RASSF1	Ras association domain family member 1 [Source:HGNC Symbol;Acc:HGNC:9882]	hsa-miR-769-5p	Ras signaling pathway	4.47758e-08
ko04014	ENST00000395126	ENSG00000068028	RASSF1	Ras association domain family member 1 [Source:HGNC Symbol;Acc:HGNC:9882]	hsa-miR-769-5p	Ras signaling pathway	4.47758e-08
ko04014	ENST00000482447	ENSG00000068028	RASSF1	Ras association domain family member 1 [Source:HGNC Symbol;Acc:HGNC:9882]	hsa-miR-769-5p	Ras signaling pathway	4.47758e-08
ko04014	ENST00000616212	ENSG00000068028	RASSF1	Ras association domain family member 1 [Source:HGNC Symbol;Acc:HGNC:9882]	hsa-miR-769-5p	Ras signaling pathway	4.47758e-08
ko04014	ENST00000168712	ENSG00000075388	FGF4	fibroblast growth factor 4 [Source:HGNC Symbol;Acc:HGNC:3682]	hsa-miR-769-5p	Ras signaling pathway	4.47758e-08
ko04014	ENST00000487587	ENSG00000101109	STK4	serine/threonine kinase 4 [Source:HGNC Symbol;Acc:HGNC:11408]	hsa-miR-769-5p	Ras signaling pathway	4.47758e-08
ko04014	ENST00000262940	ENSG00000105808	RASA4	RAS p21 protein activator 4 [Source:HGNC Symbol;Acc:HGNC:23181]	hsa-miR-769-5p	Ras signaling pathway	4.47758e-08
ko04014	ENST00000449970	ENSG00000105808	RASA4	RAS p21 protein activator 4 [Source:HGNC Symbol;Acc:HGNC:23181]	hsa-miR-769-5p	Ras signaling pathway	4.47758e-08
ko04014	ENST00000461209	ENSG00000105808	RASA4	RAS p21 protein activator 4 [Source:HGNC Symbol;Acc:HGNC:23181]	hsa-miR-769-5p	Ras signaling pathway	4.47758e-08
ko04014	ENST00000360332	ENSG00000107643	MAPK8	mitogen-activated protein kinase 8 [Source:HGNC Symbol;Acc:HGNC:6881]	hsa-miR-769-5p	Ras signaling pathway	4.47758e-08
ko04014	ENST00000374176	ENSG00000107643	MAPK8	mitogen-activated protein kinase 8 [Source:HGNC Symbol;Acc:HGNC:6881]	hsa-miR-769-5p	Ras signaling pathway	4.47758e-08
ko04014	ENST00000374179	ENSG00000107643	MAPK8	mitogen-activated protein kinase 8 [Source:HGNC Symbol;Acc:HGNC:6881]	hsa-miR-769-5p	Ras signaling pathway	4.47758e-08
ko04014	ENST00000374182	ENSG00000107643	MAPK8	mitogen-activated protein kinase 8 [Source:HGNC Symbol;Acc:HGNC:6881]	hsa-miR-769-5p	Ras signaling pathway	4.47758e-08
ko04014	ENST00000374189	ENSG00000107643	MAPK8	mitogen-activated protein kinase 8 [Source:HGNC Symbol;Acc:HGNC:6881]	hsa-miR-769-5p	Ras signaling pathway	4.47758e-08
ko04014	ENST00000395611	ENSG00000107643	MAPK8	mitogen-activated protein kinase 8 [Source:HGNC Symbol;Acc:HGNC:6881]	hsa-miR-769-5p	Ras signaling pathway	4.47758e-08
ko04014	ENST00000652569	ENSG00000109320	NFKB1	nuclear factor kappa B subunit 1 [Source:HGNC Symbol;Acc:HGNC:7794]	hsa-miR-769-5p	Ras signaling pathway	4.47758e-08
ko04014	ENST00000263826	ENSG00000117020	AKT3	AKT serine/threonine kinase 3 [Source:HGNC Symbol;Acc:HGNC:393]	hsa-miR-769-5p	Ras signaling pathway	4.47758e-08
ko04014	ENST00000366539	ENSG00000117020	AKT3	AKT serine/threonine kinase 3 [Source:HGNC Symbol;Acc:HGNC:393]	hsa-miR-769-5p	Ras signaling pathway	4.47758e-08
ko04014	ENST00000250559	ENSG00000127314	RAP1B	RAP1B, member of RAS oncogene family [Source:HGNC Symbol;Acc:HGNC:9857]	hsa-miR-769-5p	Ras signaling pathway	4.47758e-08
ko04014	ENST00000268035	ENSG00000140443	IGF1R	insulin like growth factor 1 receptor [Source:HGNC Symbol;Acc:HGNC:5465]	hsa-miR-769-5p	Ras signaling pathway	4.47758e-08
ko04014	ENST00000558762	ENSG00000140443	IGF1R	insulin like growth factor 1 receptor [Source:HGNC Symbol;Acc:HGNC:5465]	hsa-miR-769-5p	Ras signaling pathway	4.47758e-08
ko04014	ENST00000649865	ENSG00000140443	IGF1R	insulin like growth factor 1 receptor [Source:HGNC Symbol;Acc:HGNC:5465]	hsa-miR-769-5p	Ras signaling pathway	4.47758e-08
ko04014	ENST00000650285	ENSG00000140443	IGF1R	insulin like growth factor 1 receptor [Source:HGNC Symbol;Acc:HGNC:5465]	hsa-miR-769-5p	Ras signaling pathway	4.47758e-08
ko04014	ENST00000277874	ENSG00000148680	HTR7	5-hydroxytryptamine receptor 7 [Source:HGNC Symbol;Acc:HGNC:5302]	hsa-miR-769-5p	Ras signaling pathway	4.47758e-08
ko04014	ENST00000336152	ENSG00000148680	HTR7	5-hydroxytryptamine receptor 7 [Source:HGNC Symbol;Acc:HGNC:5302]	hsa-miR-769-5p	Ras signaling pathway	4.47758e-08
ko04014	ENST00000371719	ENSG00000148680	HTR7	5-hydroxytryptamine receptor 7 [Source:HGNC Symbol;Acc:HGNC:5302]	hsa-miR-769-5p	Ras signaling pathway	4.47758e-08
ko04014	ENST00000303531	ENSG00000166501	PRKCB	protein kinase C beta [Source:HGNC Symbol;Acc:HGNC:9395]	hsa-miR-769-5p	Ras signaling pathway	4.47758e-08
ko04014	ENST00000643927	ENSG00000166501	PRKCB	protein kinase C beta [Source:HGNC Symbol;Acc:HGNC:9395]	hsa-miR-769-5p	Ras signaling pathway	4.47758e-08
ko04014	ENST00000397272	ENSG00000168907	PLA2G4F	phospholipase A2 group IVF [Source:HGNC Symbol;Acc:HGNC:27396]	hsa-miR-769-5p	Ras signaling pathway	4.47758e-08
ko04014	ENST00000465829	ENSG00000170667	RASA4B	RAS p21 protein activator 4B [Source:HGNC Symbol;Acc:HGNC:35202]	hsa-miR-769-5p	Ras signaling pathway	4.47758e-08
ko04014	ENST00000541662	ENSG00000170667	RASA4B	RAS p21 protein activator 4B [Source:HGNC Symbol;Acc:HGNC:35202]	hsa-miR-769-5p	Ras signaling pathway	4.47758e-08
ko04014	ENST00000495910	ENSG00000196712	NF1	neurofibromin 1 [Source:HGNC Symbol;Acc:HGNC:7765]	hsa-miR-769-5p	Ras signaling pathway	4.47758e-08
ko04014	ENST00000402802	ENSG00000197461	PDGFA	platelet derived growth factor subunit A [Source:HGNC Symbol;Acc:HGNC:8799]	hsa-miR-769-5p	Ras signaling pathway	4.47758e-08
ko04014	ENST00000453867	ENSG00000259288	BUB1B-PAK6	BUB1B-PAK6 readthrough [Source:HGNC Symbol;Acc:HGNC:52276]	hsa-miR-769-5p	Ras signaling pathway	4.47758e-08
ko04014	ENST00000558658	ENSG00000259288	BUB1B-PAK6	BUB1B-PAK6 readthrough [Source:HGNC Symbol;Acc:HGNC:52276]	hsa-miR-769-5p	Ras signaling pathway	4.47758e-08
ko04014	ENST00000581503	ENSG00000266094	RASSF5	Ras association domain family member 5 [Source:HGNC Symbol;Acc:HGNC:17609]	hsa-miR-769-5p	Ras signaling pathway	4.47758e-08
ko04014	ENST00000581888	ENSG00000266094	RASSF5	Ras association domain family member 5 [Source:HGNC Symbol;Acc:HGNC:17609]	hsa-miR-769-5p	Ras signaling pathway	4.47758e-08
ko04727	ENST00000369851	ENSG00000065135	GNAI3	G protein subunit alpha i3 [Source:HGNC Symbol;Acc:HGNC:4387]	hsa-miR-769-5p	GABAergic synapse	1.05037e-07
ko04727	ENST00000398238	ENSG00000073969	NSF	N-ethylmaleimide sensitive factor, vesicle fusing ATPase [Source:HGNC Symbol;Acc:HGNC:8016]	hsa-miR-769-5p	GABAergic synapse	1.05037e-07
ko04727	ENST00000264318	ENSG00000109158	GABRA4	gamma-aminobutyric acid type A receptor alpha4 subunit [Source:HGNC Symbol;Acc:HGNC:4078]	hsa-miR-769-5p	GABAergic synapse	1.05037e-07
ko04727	ENST00000522990	ENSG00000113327	GABRG2	gamma-aminobutyric acid type A receptor gamma2 subunit [Source:HGNC Symbol;Acc:HGNC:4087]	hsa-miR-769-5p	GABAergic synapse	1.05037e-07
ko04727	ENST00000523372	ENSG00000113327	GABRG2	gamma-aminobutyric acid type A receptor gamma2 subunit [Source:HGNC Symbol;Acc:HGNC:4087]	hsa-miR-769-5p	GABAergic synapse	1.05037e-07
ko04727	ENST00000638877	ENSG00000113327	GABRG2	gamma-aminobutyric acid type A receptor gamma2 subunit [Source:HGNC Symbol;Acc:HGNC:4087]	hsa-miR-769-5p	GABAergic synapse	1.05037e-07
ko04727	ENST00000639424	ENSG00000113327	GABRG2	gamma-aminobutyric acid type A receptor gamma2 subunit [Source:HGNC Symbol;Acc:HGNC:4087]	hsa-miR-769-5p	GABAergic synapse	1.05037e-07
ko04727	ENST00000640910	ENSG00000113327	GABRG2	gamma-aminobutyric acid type A receptor gamma2 subunit [Source:HGNC Symbol;Acc:HGNC:4087]	hsa-miR-769-5p	GABAergic synapse	1.05037e-07
ko04727	ENST00000428675	ENSG00000115896	PLCL1	phospholipase C like 1 (inactive) [Source:HGNC Symbol;Acc:HGNC:9063]	hsa-miR-769-5p	GABAergic synapse	1.05037e-07
ko04727	ENST00000437704	ENSG00000115896	PLCL1	phospholipase C like 1 (inactive) [Source:HGNC Symbol;Acc:HGNC:9063]	hsa-miR-769-5p	GABAergic synapse	1.05037e-07
ko04727	ENST00000647672	ENSG00000127955	GNAI1	G protein subunit alpha i1 [Source:HGNC Symbol;Acc:HGNC:4384]	hsa-miR-769-5p	GABAergic synapse	1.05037e-07
ko04727	ENST00000486850	ENSG00000128683	GAD1	glutamate decarboxylase 1 [Source:HGNC Symbol;Acc:HGNC:4092]	hsa-miR-769-5p	GABAergic synapse	1.05037e-07
ko04727	ENST00000454147	ENSG00000132164	SLC6A11	solute carrier family 6 member 11 [Source:HGNC Symbol;Acc:HGNC:11044]	hsa-miR-769-5p	GABAergic synapse	1.05037e-07
ko04727	ENST00000311966	ENSG00000135423	GLS2	glutaminase 2 [Source:HGNC Symbol;Acc:HGNC:29570]	hsa-miR-769-5p	GABAergic synapse	1.05037e-07
ko04727	ENST00000424141	ENSG00000135423	GLS2	glutaminase 2 [Source:HGNC Symbol;Acc:HGNC:29570]	hsa-miR-769-5p	GABAergic synapse	1.05037e-07
ko04727	ENST00000479952	ENSG00000135423	GLS2	glutaminase 2 [Source:HGNC Symbol;Acc:HGNC:29570]	hsa-miR-769-5p	GABAergic synapse	1.05037e-07
ko04727	ENST00000486433	ENSG00000135423	GLS2	glutaminase 2 [Source:HGNC Symbol;Acc:HGNC:29570]	hsa-miR-769-5p	GABAergic synapse	1.05037e-07
ko04727	ENST00000539272	ENSG00000135423	GLS2	glutaminase 2 [Source:HGNC Symbol;Acc:HGNC:29570]	hsa-miR-769-5p	GABAergic synapse	1.05037e-07
ko04727	ENST00000610413	ENSG00000135423	GLS2	glutaminase 2 [Source:HGNC Symbol;Acc:HGNC:29570]	hsa-miR-769-5p	GABAergic synapse	1.05037e-07
ko04727	ENST00000623608	ENSG00000135423	GLS2	glutaminase 2 [Source:HGNC Symbol;Acc:HGNC:29570]	hsa-miR-769-5p	GABAergic synapse	1.05037e-07
ko04727	ENST00000498288	ENSG00000138031	ADCY3	adenylate cyclase 3 [Source:HGNC Symbol;Acc:HGNC:234]	hsa-miR-769-5p	GABAergic synapse	1.05037e-07
ko04727	ENST00000606682	ENSG00000138031	ADCY3	adenylate cyclase 3 [Source:HGNC Symbol;Acc:HGNC:234]	hsa-miR-769-5p	GABAergic synapse	1.05037e-07
ko04727	ENST00000287766	ENSG00000157103	SLC6A1	solute carrier family 6 member 1 [Source:HGNC Symbol;Acc:HGNC:11042]	hsa-miR-769-5p	GABAergic synapse	1.05037e-07
ko04727	ENST00000642201	ENSG00000157103	SLC6A1	solute carrier family 6 member 1 [Source:HGNC Symbol;Acc:HGNC:11042]	hsa-miR-769-5p	GABAergic synapse	1.05037e-07
ko04727	ENST00000642639	ENSG00000157103	SLC6A1	solute carrier family 6 member 1 [Source:HGNC Symbol;Acc:HGNC:11042]	hsa-miR-769-5p	GABAergic synapse	1.05037e-07
ko04727	ENST00000642735	ENSG00000157103	SLC6A1	solute carrier family 6 member 1 [Source:HGNC Symbol;Acc:HGNC:11042]	hsa-miR-769-5p	GABAergic synapse	1.05037e-07
ko04727	ENST00000642767	ENSG00000157103	SLC6A1	solute carrier family 6 member 1 [Source:HGNC Symbol;Acc:HGNC:11042]	hsa-miR-769-5p	GABAergic synapse	1.05037e-07
ko04727	ENST00000642820	ENSG00000157103	SLC6A1	solute carrier family 6 member 1 [Source:HGNC Symbol;Acc:HGNC:11042]	hsa-miR-769-5p	GABAergic synapse	1.05037e-07
ko04727	ENST00000643396	ENSG00000157103	SLC6A1	solute carrier family 6 member 1 [Source:HGNC Symbol;Acc:HGNC:11042]	hsa-miR-769-5p	GABAergic synapse	1.05037e-07
ko04727	ENST00000643498	ENSG00000157103	SLC6A1	solute carrier family 6 member 1 [Source:HGNC Symbol;Acc:HGNC:11042]	hsa-miR-769-5p	GABAergic synapse	1.05037e-07
ko04727	ENST00000644314	ENSG00000157103	SLC6A1	solute carrier family 6 member 1 [Source:HGNC Symbol;Acc:HGNC:11042]	hsa-miR-769-5p	GABAergic synapse	1.05037e-07
ko04727	ENST00000644803	ENSG00000157103	SLC6A1	solute carrier family 6 member 1 [Source:HGNC Symbol;Acc:HGNC:11042]	hsa-miR-769-5p	GABAergic synapse	1.05037e-07
ko04727	ENST00000645029	ENSG00000157103	SLC6A1	solute carrier family 6 member 1 [Source:HGNC Symbol;Acc:HGNC:11042]	hsa-miR-769-5p	GABAergic synapse	1.05037e-07
ko04727	ENST00000645054	ENSG00000157103	SLC6A1	solute carrier family 6 member 1 [Source:HGNC Symbol;Acc:HGNC:11042]	hsa-miR-769-5p	GABAergic synapse	1.05037e-07
ko04727	ENST00000645281	ENSG00000157103	SLC6A1	solute carrier family 6 member 1 [Source:HGNC Symbol;Acc:HGNC:11042]	hsa-miR-769-5p	GABAergic synapse	1.05037e-07
ko04727	ENST00000645592	ENSG00000157103	SLC6A1	solute carrier family 6 member 1 [Source:HGNC Symbol;Acc:HGNC:11042]	hsa-miR-769-5p	GABAergic synapse	1.05037e-07
ko04727	ENST00000645776	ENSG00000157103	SLC6A1	solute carrier family 6 member 1 [Source:HGNC Symbol;Acc:HGNC:11042]	hsa-miR-769-5p	GABAergic synapse	1.05037e-07
ko04727	ENST00000645974	ENSG00000157103	SLC6A1	solute carrier family 6 member 1 [Source:HGNC Symbol;Acc:HGNC:11042]	hsa-miR-769-5p	GABAergic synapse	1.05037e-07
ko04727	ENST00000646022	ENSG00000157103	SLC6A1	solute carrier family 6 member 1 [Source:HGNC Symbol;Acc:HGNC:11042]	hsa-miR-769-5p	GABAergic synapse	1.05037e-07
ko04727	ENST00000646060	ENSG00000157103	SLC6A1	solute carrier family 6 member 1 [Source:HGNC Symbol;Acc:HGNC:11042]	hsa-miR-769-5p	GABAergic synapse	1.05037e-07
ko04727	ENST00000646072	ENSG00000157103	SLC6A1	solute carrier family 6 member 1 [Source:HGNC Symbol;Acc:HGNC:11042]	hsa-miR-769-5p	GABAergic synapse	1.05037e-07
ko04727	ENST00000646487	ENSG00000157103	SLC6A1	solute carrier family 6 member 1 [Source:HGNC Symbol;Acc:HGNC:11042]	hsa-miR-769-5p	GABAergic synapse	1.05037e-07
ko04727	ENST00000646570	ENSG00000157103	SLC6A1	solute carrier family 6 member 1 [Source:HGNC Symbol;Acc:HGNC:11042]	hsa-miR-769-5p	GABAergic synapse	1.05037e-07
ko04727	ENST00000646702	ENSG00000157103	SLC6A1	solute carrier family 6 member 1 [Source:HGNC Symbol;Acc:HGNC:11042]	hsa-miR-769-5p	GABAergic synapse	1.05037e-07
ko04727	ENST00000646924	ENSG00000157103	SLC6A1	solute carrier family 6 member 1 [Source:HGNC Symbol;Acc:HGNC:11042]	hsa-miR-769-5p	GABAergic synapse	1.05037e-07
ko04727	ENST00000647194	ENSG00000157103	SLC6A1	solute carrier family 6 member 1 [Source:HGNC Symbol;Acc:HGNC:11042]	hsa-miR-769-5p	GABAergic synapse	1.05037e-07
ko04727	ENST00000647384	ENSG00000157103	SLC6A1	solute carrier family 6 member 1 [Source:HGNC Symbol;Acc:HGNC:11042]	hsa-miR-769-5p	GABAergic synapse	1.05037e-07
ko04727	ENST00000555632	ENSG00000166206	GABRB3	gamma-aminobutyric acid type A receptor beta3 subunit [Source:HGNC Symbol;Acc:HGNC:4083]	hsa-miR-769-5p	GABAergic synapse	1.05037e-07
ko04727	ENST00000635994	ENSG00000166206	GABRB3	gamma-aminobutyric acid type A receptor beta3 subunit [Source:HGNC Symbol;Acc:HGNC:4083]	hsa-miR-769-5p	GABAergic synapse	1.05037e-07
ko04727	ENST00000303531	ENSG00000166501	PRKCB	protein kinase C beta [Source:HGNC Symbol;Acc:HGNC:9395]	hsa-miR-769-5p	GABAergic synapse	1.05037e-07
ko04727	ENST00000643927	ENSG00000166501	PRKCB	protein kinase C beta [Source:HGNC Symbol;Acc:HGNC:9395]	hsa-miR-769-5p	GABAergic synapse	1.05037e-07
ko04140	ENST00000343111	ENSG00000050748	MAPK9	mitogen-activated protein kinase 9 [Source:HGNC Symbol;Acc:HGNC:6886]	hsa-miR-769-5p	Autophagy - animal	1.36532e-06
ko04140	ENST00000393360	ENSG00000050748	MAPK9	mitogen-activated protein kinase 9 [Source:HGNC Symbol;Acc:HGNC:6886]	hsa-miR-769-5p	Autophagy - animal	1.36532e-06
ko04140	ENST00000452135	ENSG00000050748	MAPK9	mitogen-activated protein kinase 9 [Source:HGNC Symbol;Acc:HGNC:6886]	hsa-miR-769-5p	Autophagy - animal	1.36532e-06
ko04140	ENST00000455781	ENSG00000050748	MAPK9	mitogen-activated protein kinase 9 [Source:HGNC Symbol;Acc:HGNC:6886]	hsa-miR-769-5p	Autophagy - animal	1.36532e-06
ko04140	ENST00000636437	ENSG00000057663	ATG5	autophagy related 5 [Source:HGNC Symbol;Acc:HGNC:589]	hsa-miR-769-5p	Autophagy - animal	1.36532e-06
ko04140	ENST00000347464	ENSG00000085978	ATG16L1	autophagy related 16 like 1 [Source:HGNC Symbol;Acc:HGNC:21498]	hsa-miR-769-5p	Autophagy - animal	1.36532e-06
ko04140	ENST00000373525	ENSG00000085978	ATG16L1	autophagy related 16 like 1 [Source:HGNC Symbol;Acc:HGNC:21498]	hsa-miR-769-5p	Autophagy - animal	1.36532e-06
ko04140	ENST00000392017	ENSG00000085978	ATG16L1	autophagy related 16 like 1 [Source:HGNC Symbol;Acc:HGNC:21498]	hsa-miR-769-5p	Autophagy - animal	1.36532e-06
ko04140	ENST00000392018	ENSG00000085978	ATG16L1	autophagy related 16 like 1 [Source:HGNC Symbol;Acc:HGNC:21498]	hsa-miR-769-5p	Autophagy - animal	1.36532e-06
ko04140	ENST00000392020	ENSG00000085978	ATG16L1	autophagy related 16 like 1 [Source:HGNC Symbol;Acc:HGNC:21498]	hsa-miR-769-5p	Autophagy - animal	1.36532e-06
ko04140	ENST00000392021	ENSG00000085978	ATG16L1	autophagy related 16 like 1 [Source:HGNC Symbol;Acc:HGNC:21498]	hsa-miR-769-5p	Autophagy - animal	1.36532e-06
ko04140	ENST00000370558	ENSG00000097033	SH3GLB1	SH3 domain containing GRB2 like, endophilin B1 [Source:HGNC Symbol;Acc:HGNC:10833]	hsa-miR-769-5p	Autophagy - animal	1.36532e-06
ko04140	ENST00000535010	ENSG00000097033	SH3GLB1	SH3 domain containing GRB2 like, endophilin B1 [Source:HGNC Symbol;Acc:HGNC:10833]	hsa-miR-769-5p	Autophagy - animal	1.36532e-06
ko04140	ENST00000616170	ENSG00000097033	SH3GLB1	SH3 domain containing GRB2 like, endophilin B1 [Source:HGNC Symbol;Acc:HGNC:10833]	hsa-miR-769-5p	Autophagy - animal	1.36532e-06
ko04140	ENST00000471143	ENSG00000103197	TSC2	TSC complex subunit 2 [Source:HGNC Symbol;Acc:HGNC:12363]	hsa-miR-769-5p	Autophagy - animal	1.36532e-06
ko04140	ENST00000483020	ENSG00000103197	TSC2	TSC complex subunit 2 [Source:HGNC Symbol;Acc:HGNC:12363]	hsa-miR-769-5p	Autophagy - animal	1.36532e-06
ko04140	ENST00000644417	ENSG00000103197	TSC2	TSC complex subunit 2 [Source:HGNC Symbol;Acc:HGNC:12363]	hsa-miR-769-5p	Autophagy - animal	1.36532e-06
ko04140	ENST00000360332	ENSG00000107643	MAPK8	mitogen-activated protein kinase 8 [Source:HGNC Symbol;Acc:HGNC:6881]	hsa-miR-769-5p	Autophagy - animal	1.36532e-06
ko04140	ENST00000374176	ENSG00000107643	MAPK8	mitogen-activated protein kinase 8 [Source:HGNC Symbol;Acc:HGNC:6881]	hsa-miR-769-5p	Autophagy - animal	1.36532e-06
ko04140	ENST00000374179	ENSG00000107643	MAPK8	mitogen-activated protein kinase 8 [Source:HGNC Symbol;Acc:HGNC:6881]	hsa-miR-769-5p	Autophagy - animal	1.36532e-06
ko04140	ENST00000374182	ENSG00000107643	MAPK8	mitogen-activated protein kinase 8 [Source:HGNC Symbol;Acc:HGNC:6881]	hsa-miR-769-5p	Autophagy - animal	1.36532e-06
ko04140	ENST00000374189	ENSG00000107643	MAPK8	mitogen-activated protein kinase 8 [Source:HGNC Symbol;Acc:HGNC:6881]	hsa-miR-769-5p	Autophagy - animal	1.36532e-06
ko04140	ENST00000395611	ENSG00000107643	MAPK8	mitogen-activated protein kinase 8 [Source:HGNC Symbol;Acc:HGNC:6881]	hsa-miR-769-5p	Autophagy - animal	1.36532e-06
ko04140	ENST00000314845	ENSG00000110497	AMBRA1	autophagy and beclin 1 regulator 1 [Source:HGNC Symbol;Acc:HGNC:25990]	hsa-miR-769-5p	Autophagy - animal	1.36532e-06
ko04140	ENST00000458649	ENSG00000110497	AMBRA1	autophagy and beclin 1 regulator 1 [Source:HGNC Symbol;Acc:HGNC:25990]	hsa-miR-769-5p	Autophagy - animal	1.36532e-06
ko04140	ENST00000533727	ENSG00000110497	AMBRA1	autophagy and beclin 1 regulator 1 [Source:HGNC Symbol;Acc:HGNC:25990]	hsa-miR-769-5p	Autophagy - animal	1.36532e-06
ko04140	ENST00000534300	ENSG00000110497	AMBRA1	autophagy and beclin 1 regulator 1 [Source:HGNC Symbol;Acc:HGNC:25990]	hsa-miR-769-5p	Autophagy - animal	1.36532e-06
ko04140	ENST00000263826	ENSG00000117020	AKT3	AKT serine/threonine kinase 3 [Source:HGNC Symbol;Acc:HGNC:393]	hsa-miR-769-5p	Autophagy - animal	1.36532e-06
ko04140	ENST00000366539	ENSG00000117020	AKT3	AKT serine/threonine kinase 3 [Source:HGNC Symbol;Acc:HGNC:393]	hsa-miR-769-5p	Autophagy - animal	1.36532e-06
ko04140	ENST00000397128	ENSG00000132356	PRKAA1	protein kinase AMP-activated catalytic subunit alpha 1 [Source:HGNC Symbol;Acc:HGNC:9376]	hsa-miR-769-5p	Autophagy - animal	1.36532e-06
ko04140	ENST00000256383	ENSG00000134001	EIF2S1	eukaryotic translation initiation factor 2 subunit alpha [Source:HGNC Symbol;Acc:HGNC:3265]	hsa-miR-769-5p	Autophagy - animal	1.36532e-06
ko04140	ENST00000268035	ENSG00000140443	IGF1R	insulin like growth factor 1 receptor [Source:HGNC Symbol;Acc:HGNC:5465]	hsa-miR-769-5p	Autophagy - animal	1.36532e-06
ko04140	ENST00000558762	ENSG00000140443	IGF1R	insulin like growth factor 1 receptor [Source:HGNC Symbol;Acc:HGNC:5465]	hsa-miR-769-5p	Autophagy - animal	1.36532e-06
ko04140	ENST00000649865	ENSG00000140443	IGF1R	insulin like growth factor 1 receptor [Source:HGNC Symbol;Acc:HGNC:5465]	hsa-miR-769-5p	Autophagy - animal	1.36532e-06
ko04140	ENST00000650285	ENSG00000140443	IGF1R	insulin like growth factor 1 receptor [Source:HGNC Symbol;Acc:HGNC:5465]	hsa-miR-769-5p	Autophagy - animal	1.36532e-06
ko04140	ENST00000288828	ENSG00000157954	WIPI2	WD repeat domain, phosphoinositide interacting 2 [Source:HGNC Symbol;Acc:HGNC:32225]	hsa-miR-769-5p	Autophagy - animal	1.36532e-06
ko04140	ENST00000642646	ENSG00000165699	TSC1	TSC complex subunit 1 [Source:HGNC Symbol;Acc:HGNC:12362]	hsa-miR-769-5p	Autophagy - animal	1.36532e-06
ko04140	ENST00000642745	ENSG00000165699	TSC1	TSC complex subunit 1 [Source:HGNC Symbol;Acc:HGNC:12362]	hsa-miR-769-5p	Autophagy - animal	1.36532e-06
ko04140	ENST00000645150	ENSG00000165699	TSC1	TSC complex subunit 1 [Source:HGNC Symbol;Acc:HGNC:12362]	hsa-miR-769-5p	Autophagy - animal	1.36532e-06
ko04140	ENST00000318876	ENSG00000165861	ZFYVE1	zinc finger FYVE-type containing 1 [Source:HGNC Symbol;Acc:HGNC:13180]	hsa-miR-769-5p	Autophagy - animal	1.36532e-06
ko04140	ENST00000556143	ENSG00000165861	ZFYVE1	zinc finger FYVE-type containing 1 [Source:HGNC Symbol;Acc:HGNC:13180]	hsa-miR-769-5p	Autophagy - animal	1.36532e-06
ko04140	ENST00000354449	ENSG00000197548	ATG7	autophagy related 7 [Source:HGNC Symbol;Acc:HGNC:16935]	hsa-miR-769-5p	Autophagy - animal	1.36532e-06
ko04140	ENST00000414717	ENSG00000197548	ATG7	autophagy related 7 [Source:HGNC Symbol;Acc:HGNC:16935]	hsa-miR-769-5p	Autophagy - animal	1.36532e-06
ko04728	ENST00000343111	ENSG00000050748	MAPK9	mitogen-activated protein kinase 9 [Source:HGNC Symbol;Acc:HGNC:6886]	hsa-miR-769-5p	Dopaminergic synapse	1.78526e-06
ko04728	ENST00000393360	ENSG00000050748	MAPK9	mitogen-activated protein kinase 9 [Source:HGNC Symbol;Acc:HGNC:6886]	hsa-miR-769-5p	Dopaminergic synapse	1.78526e-06
ko04728	ENST00000452135	ENSG00000050748	MAPK9	mitogen-activated protein kinase 9 [Source:HGNC Symbol;Acc:HGNC:6886]	hsa-miR-769-5p	Dopaminergic synapse	1.78526e-06
ko04728	ENST00000455781	ENSG00000050748	MAPK9	mitogen-activated protein kinase 9 [Source:HGNC Symbol;Acc:HGNC:6886]	hsa-miR-769-5p	Dopaminergic synapse	1.78526e-06
ko04728	ENST00000369851	ENSG00000065135	GNAI3	G protein subunit alpha i3 [Source:HGNC Symbol;Acc:HGNC:4387]	hsa-miR-769-5p	Dopaminergic synapse	1.78526e-06
ko04728	ENST00000264235	ENSG00000082701	GSK3B	glycogen synthase kinase 3 beta [Source:HGNC Symbol;Acc:HGNC:4617]	hsa-miR-769-5p	Dopaminergic synapse	1.78526e-06
ko04728	ENST00000322088	ENSG00000105568	PPP2R1A	protein phosphatase 2 scaffold subunit Aalpha [Source:HGNC Symbol;Acc:HGNC:9302]	hsa-miR-769-5p	Dopaminergic synapse	1.78526e-06
ko04728	ENST00000360332	ENSG00000107643	MAPK8	mitogen-activated protein kinase 8 [Source:HGNC Symbol;Acc:HGNC:6881]	hsa-miR-769-5p	Dopaminergic synapse	1.78526e-06
ko04728	ENST00000374176	ENSG00000107643	MAPK8	mitogen-activated protein kinase 8 [Source:HGNC Symbol;Acc:HGNC:6881]	hsa-miR-769-5p	Dopaminergic synapse	1.78526e-06
ko04728	ENST00000374179	ENSG00000107643	MAPK8	mitogen-activated protein kinase 8 [Source:HGNC Symbol;Acc:HGNC:6881]	hsa-miR-769-5p	Dopaminergic synapse	1.78526e-06
ko04728	ENST00000374182	ENSG00000107643	MAPK8	mitogen-activated protein kinase 8 [Source:HGNC Symbol;Acc:HGNC:6881]	hsa-miR-769-5p	Dopaminergic synapse	1.78526e-06
ko04728	ENST00000374189	ENSG00000107643	MAPK8	mitogen-activated protein kinase 8 [Source:HGNC Symbol;Acc:HGNC:6881]	hsa-miR-769-5p	Dopaminergic synapse	1.78526e-06
ko04728	ENST00000395611	ENSG00000107643	MAPK8	mitogen-activated protein kinase 8 [Source:HGNC Symbol;Acc:HGNC:6881]	hsa-miR-769-5p	Dopaminergic synapse	1.78526e-06
ko04728	ENST00000491957	ENSG00000112062	MAPK14	mitogen-activated protein kinase 14 [Source:HGNC Symbol;Acc:HGNC:6876]	hsa-miR-769-5p	Dopaminergic synapse	1.78526e-06
ko04728	ENST00000263826	ENSG00000117020	AKT3	AKT serine/threonine kinase 3 [Source:HGNC Symbol;Acc:HGNC:393]	hsa-miR-769-5p	Dopaminergic synapse	1.78526e-06
ko04728	ENST00000366539	ENSG00000117020	AKT3	AKT serine/threonine kinase 3 [Source:HGNC Symbol;Acc:HGNC:393]	hsa-miR-769-5p	Dopaminergic synapse	1.78526e-06
ko04728	ENST00000647672	ENSG00000127955	GNAI1	G protein subunit alpha i1 [Source:HGNC Symbol;Acc:HGNC:4384]	hsa-miR-769-5p	Dopaminergic synapse	1.78526e-06
ko04728	ENST00000303531	ENSG00000166501	PRKCB	protein kinase C beta [Source:HGNC Symbol;Acc:HGNC:9395]	hsa-miR-769-5p	Dopaminergic synapse	1.78526e-06
ko04728	ENST00000643927	ENSG00000166501	PRKCB	protein kinase C beta [Source:HGNC Symbol;Acc:HGNC:9395]	hsa-miR-769-5p	Dopaminergic synapse	1.78526e-06
ko04728	ENST00000330651	ENSG00000185386	MAPK11	mitogen-activated protein kinase 11 [Source:HGNC Symbol;Acc:HGNC:6873]	hsa-miR-769-5p	Dopaminergic synapse	1.78526e-06
ko04728	ENST00000417877	ENSG00000185386	MAPK11	mitogen-activated protein kinase 11 [Source:HGNC Symbol;Acc:HGNC:6873]	hsa-miR-769-5p	Dopaminergic synapse	1.78526e-06
ko05200	ENST00000360661	ENSG00000030110	BAK1	BCL2 antagonist/killer 1 [Source:HGNC Symbol;Acc:HGNC:949]	hsa-miR-769-5p	Pathways in cancer	4.80659e-06
ko05200	ENST00000374467	ENSG00000030110	BAK1	BCL2 antagonist/killer 1 [Source:HGNC Symbol;Acc:HGNC:949]	hsa-miR-769-5p	Pathways in cancer	4.80659e-06
ko05200	ENST00000442998	ENSG00000030110	BAK1	BCL2 antagonist/killer 1 [Source:HGNC Symbol;Acc:HGNC:949]	hsa-miR-769-5p	Pathways in cancer	4.80659e-06
ko05200	ENST00000261937	ENSG00000037280	FLT4	fms related tyrosine kinase 4 [Source:HGNC Symbol;Acc:HGNC:3767]	hsa-miR-769-5p	Pathways in cancer	4.80659e-06
ko05200	ENST00000566510	ENSG00000039068	CDH1	cadherin 1 [Source:HGNC Symbol;Acc:HGNC:1748]	hsa-miR-769-5p	Pathways in cancer	4.80659e-06
ko05200	ENST00000302763	ENSG00000044115	CTNNA1	catenin alpha 1 [Source:HGNC Symbol;Acc:HGNC:2509]	hsa-miR-769-5p	Pathways in cancer	4.80659e-06
ko05200	ENST00000518825	ENSG00000044115	CTNNA1	catenin alpha 1 [Source:HGNC Symbol;Acc:HGNC:2509]	hsa-miR-769-5p	Pathways in cancer	4.80659e-06
ko05200	ENST00000540387	ENSG00000044115	CTNNA1	catenin alpha 1 [Source:HGNC Symbol;Acc:HGNC:2509]	hsa-miR-769-5p	Pathways in cancer	4.80659e-06
ko05200	ENST00000627109	ENSG00000044115	CTNNA1	catenin alpha 1 [Source:HGNC Symbol;Acc:HGNC:2509]	hsa-miR-769-5p	Pathways in cancer	4.80659e-06
ko05200	ENST00000355452	ENSG00000050555	LAMC3	laminin subunit gamma 3 [Source:HGNC Symbol;Acc:HGNC:6494]	hsa-miR-769-5p	Pathways in cancer	4.80659e-06
ko05200	ENST00000343111	ENSG00000050748	MAPK9	mitogen-activated protein kinase 9 [Source:HGNC Symbol;Acc:HGNC:6886]	hsa-miR-769-5p	Pathways in cancer	4.80659e-06
ko05200	ENST00000393360	ENSG00000050748	MAPK9	mitogen-activated protein kinase 9 [Source:HGNC Symbol;Acc:HGNC:6886]	hsa-miR-769-5p	Pathways in cancer	4.80659e-06
ko05200	ENST00000452135	ENSG00000050748	MAPK9	mitogen-activated protein kinase 9 [Source:HGNC Symbol;Acc:HGNC:6886]	hsa-miR-769-5p	Pathways in cancer	4.80659e-06
ko05200	ENST00000455781	ENSG00000050748	MAPK9	mitogen-activated protein kinase 9 [Source:HGNC Symbol;Acc:HGNC:6886]	hsa-miR-769-5p	Pathways in cancer	4.80659e-06
ko05200	ENST00000407877	ENSG00000064547	LPAR2	lysophosphatidic acid receptor 2 [Source:HGNC Symbol;Acc:HGNC:3168]	hsa-miR-769-5p	Pathways in cancer	4.80659e-06
ko05200	ENST00000369851	ENSG00000065135	GNAI3	G protein subunit alpha i3 [Source:HGNC Symbol;Acc:HGNC:4387]	hsa-miR-769-5p	Pathways in cancer	4.80659e-06
ko05200	ENST00000338595	ENSG00000065621	GSTO2	glutathione S-transferase omega 2 [Source:HGNC Symbol;Acc:HGNC:23064]	hsa-miR-769-5p	Pathways in cancer	4.80659e-06
ko05200	ENST00000369707	ENSG00000065621	GSTO2	glutathione S-transferase omega 2 [Source:HGNC Symbol;Acc:HGNC:23064]	hsa-miR-769-5p	Pathways in cancer	4.80659e-06
ko05200	ENST00000327761	ENSG00000068028	RASSF1	Ras association domain family member 1 [Source:HGNC Symbol;Acc:HGNC:9882]	hsa-miR-769-5p	Pathways in cancer	4.80659e-06
ko05200	ENST00000357043	ENSG00000068028	RASSF1	Ras association domain family member 1 [Source:HGNC Symbol;Acc:HGNC:9882]	hsa-miR-769-5p	Pathways in cancer	4.80659e-06
ko05200	ENST00000359365	ENSG00000068028	RASSF1	Ras association domain family member 1 [Source:HGNC Symbol;Acc:HGNC:9882]	hsa-miR-769-5p	Pathways in cancer	4.80659e-06
ko05200	ENST00000395117	ENSG00000068028	RASSF1	Ras association domain family member 1 [Source:HGNC Symbol;Acc:HGNC:9882]	hsa-miR-769-5p	Pathways in cancer	4.80659e-06
ko05200	ENST00000395126	ENSG00000068028	RASSF1	Ras association domain family member 1 [Source:HGNC Symbol;Acc:HGNC:9882]	hsa-miR-769-5p	Pathways in cancer	4.80659e-06
ko05200	ENST00000482447	ENSG00000068028	RASSF1	Ras association domain family member 1 [Source:HGNC Symbol;Acc:HGNC:9882]	hsa-miR-769-5p	Pathways in cancer	4.80659e-06
ko05200	ENST00000616212	ENSG00000068028	RASSF1	Ras association domain family member 1 [Source:HGNC Symbol;Acc:HGNC:9882]	hsa-miR-769-5p	Pathways in cancer	4.80659e-06
ko05200	ENST00000341310	ENSG00000074047	GLI2	GLI family zinc finger 2 [Source:HGNC Symbol;Acc:HGNC:4318]	hsa-miR-769-5p	Pathways in cancer	4.80659e-06
ko05200	ENST00000438299	ENSG00000074047	GLI2	GLI family zinc finger 2 [Source:HGNC Symbol;Acc:HGNC:4318]	hsa-miR-769-5p	Pathways in cancer	4.80659e-06
ko05200	ENST00000445186	ENSG00000074047	GLI2	GLI family zinc finger 2 [Source:HGNC Symbol;Acc:HGNC:4318]	hsa-miR-769-5p	Pathways in cancer	4.80659e-06
ko05200	ENST00000452692	ENSG00000074047	GLI2	GLI family zinc finger 2 [Source:HGNC Symbol;Acc:HGNC:4318]	hsa-miR-769-5p	Pathways in cancer	4.80659e-06
ko05200	ENST00000168712	ENSG00000075388	FGF4	fibroblast growth factor 4 [Source:HGNC Symbol;Acc:HGNC:3682]	hsa-miR-769-5p	Pathways in cancer	4.80659e-06
ko05200	ENST00000562968	ENSG00000077238	IL4R	interleukin 4 receptor [Source:HGNC Symbol;Acc:HGNC:6015]	hsa-miR-769-5p	Pathways in cancer	4.80659e-06
ko05200	ENST00000264235	ENSG00000082701	GSK3B	glycogen synthase kinase 3 beta [Source:HGNC Symbol;Acc:HGNC:4617]	hsa-miR-769-5p	Pathways in cancer	4.80659e-06
ko05200	ENST00000646415	ENSG00000095002	MSH2	mutS homolog 2 [Source:HGNC Symbol;Acc:HGNC:7325]	hsa-miR-769-5p	Pathways in cancer	4.80659e-06
ko05200	ENST00000354336	ENSG00000099942	CRKL	CRK like proto-oncogene, adaptor protein [Source:HGNC Symbol;Acc:HGNC:2363]	hsa-miR-769-5p	Pathways in cancer	4.80659e-06
ko05200	ENST00000411769	ENSG00000099942	CRKL	CRK like proto-oncogene, adaptor protein [Source:HGNC Symbol;Acc:HGNC:2363]	hsa-miR-769-5p	Pathways in cancer	4.80659e-06
ko05200	ENST00000614987	ENSG00000100784	RPS6KA5	ribosomal protein S6 kinase A5 [Source:HGNC Symbol;Acc:HGNC:10434]	hsa-miR-769-5p	Pathways in cancer	4.80659e-06
ko05200	ENST00000487587	ENSG00000101109	STK4	serine/threonine kinase 4 [Source:HGNC Symbol;Acc:HGNC:11408]	hsa-miR-769-5p	Pathways in cancer	4.80659e-06
ko05200	ENST00000240093	ENSG00000104290	FZD3	frizzled class receptor 3 [Source:HGNC Symbol;Acc:HGNC:4041]	hsa-miR-769-5p	Pathways in cancer	4.80659e-06
ko05200	ENST00000537916	ENSG00000104290	FZD3	frizzled class receptor 3 [Source:HGNC Symbol;Acc:HGNC:4041]	hsa-miR-769-5p	Pathways in cancer	4.80659e-06
ko05200	ENST00000458235	ENSG00000105639	JAK3	Janus kinase 3 [Source:HGNC Symbol;Acc:HGNC:6193]	hsa-miR-769-5p	Pathways in cancer	4.80659e-06
ko05200	ENST00000527670	ENSG00000105639	JAK3	Janus kinase 3 [Source:HGNC Symbol;Acc:HGNC:6193]	hsa-miR-769-5p	Pathways in cancer	4.80659e-06
ko05200	ENST00000360332	ENSG00000107643	MAPK8	mitogen-activated protein kinase 8 [Source:HGNC Symbol;Acc:HGNC:6881]	hsa-miR-769-5p	Pathways in cancer	4.80659e-06
ko05200	ENST00000374176	ENSG00000107643	MAPK8	mitogen-activated protein kinase 8 [Source:HGNC Symbol;Acc:HGNC:6881]	hsa-miR-769-5p	Pathways in cancer	4.80659e-06
ko05200	ENST00000374179	ENSG00000107643	MAPK8	mitogen-activated protein kinase 8 [Source:HGNC Symbol;Acc:HGNC:6881]	hsa-miR-769-5p	Pathways in cancer	4.80659e-06
ko05200	ENST00000374182	ENSG00000107643	MAPK8	mitogen-activated protein kinase 8 [Source:HGNC Symbol;Acc:HGNC:6881]	hsa-miR-769-5p	Pathways in cancer	4.80659e-06
ko05200	ENST00000374189	ENSG00000107643	MAPK8	mitogen-activated protein kinase 8 [Source:HGNC Symbol;Acc:HGNC:6881]	hsa-miR-769-5p	Pathways in cancer	4.80659e-06
ko05200	ENST00000395611	ENSG00000107643	MAPK8	mitogen-activated protein kinase 8 [Source:HGNC Symbol;Acc:HGNC:6881]	hsa-miR-769-5p	Pathways in cancer	4.80659e-06
ko05200	ENST00000652569	ENSG00000109320	NFKB1	nuclear factor kappa B subunit 1 [Source:HGNC Symbol;Acc:HGNC:7794]	hsa-miR-769-5p	Pathways in cancer	4.80659e-06
ko05200	ENST00000353411	ENSG00000113558	SKP1	S-phase kinase associated protein 1 [Source:HGNC Symbol;Acc:HGNC:10899]	hsa-miR-769-5p	Pathways in cancer	4.80659e-06
ko05200	ENST00000265023	ENSG00000113889	KNG1	kininogen 1 [Source:HGNC Symbol;Acc:HGNC:6383]	hsa-miR-769-5p	Pathways in cancer	4.80659e-06
ko05200	ENST00000452281	ENSG00000115415	STAT1	signal transducer and activator of transcription 1 [Source:HGNC Symbol;Acc:HGNC:11362]	hsa-miR-769-5p	Pathways in cancer	4.80659e-06
ko05200	ENST00000540176	ENSG00000115415	STAT1	signal transducer and activator of transcription 1 [Source:HGNC Symbol;Acc:HGNC:11362]	hsa-miR-769-5p	Pathways in cancer	4.80659e-06
ko05200	ENST00000263826	ENSG00000117020	AKT3	AKT serine/threonine kinase 3 [Source:HGNC Symbol;Acc:HGNC:393]	hsa-miR-769-5p	Pathways in cancer	4.80659e-06
ko05200	ENST00000366539	ENSG00000117020	AKT3	AKT serine/threonine kinase 3 [Source:HGNC Symbol;Acc:HGNC:393]	hsa-miR-769-5p	Pathways in cancer	4.80659e-06
ko05200	ENST00000555357	ENSG00000123374	CDK2	cyclin dependent kinase 2 [Source:HGNC Symbol;Acc:HGNC:1771]	hsa-miR-769-5p	Pathways in cancer	4.80659e-06
ko05200	ENST00000555408	ENSG00000123374	CDK2	cyclin dependent kinase 2 [Source:HGNC Symbol;Acc:HGNC:1771]	hsa-miR-769-5p	Pathways in cancer	4.80659e-06
ko05200	ENST00000647672	ENSG00000127955	GNAI1	G protein subunit alpha i1 [Source:HGNC Symbol;Acc:HGNC:4384]	hsa-miR-769-5p	Pathways in cancer	4.80659e-06
ko05200	ENST00000252723	ENSG00000130427	EPO	erythropoietin [Source:HGNC Symbol;Acc:HGNC:3415]	hsa-miR-769-5p	Pathways in cancer	4.80659e-06
ko05200	ENST00000640021	ENSG00000134250	NOTCH2	notch 2 [Source:HGNC Symbol;Acc:HGNC:7882]	hsa-miR-769-5p	Pathways in cancer	4.80659e-06
ko05200	ENST00000498288	ENSG00000138031	ADCY3	adenylate cyclase 3 [Source:HGNC Symbol;Acc:HGNC:234]	hsa-miR-769-5p	Pathways in cancer	4.80659e-06
ko05200	ENST00000606682	ENSG00000138031	ADCY3	adenylate cyclase 3 [Source:HGNC Symbol;Acc:HGNC:234]	hsa-miR-769-5p	Pathways in cancer	4.80659e-06
ko05200	ENST00000268035	ENSG00000140443	IGF1R	insulin like growth factor 1 receptor [Source:HGNC Symbol;Acc:HGNC:5465]	hsa-miR-769-5p	Pathways in cancer	4.80659e-06
ko05200	ENST00000558762	ENSG00000140443	IGF1R	insulin like growth factor 1 receptor [Source:HGNC Symbol;Acc:HGNC:5465]	hsa-miR-769-5p	Pathways in cancer	4.80659e-06
ko05200	ENST00000649865	ENSG00000140443	IGF1R	insulin like growth factor 1 receptor [Source:HGNC Symbol;Acc:HGNC:5465]	hsa-miR-769-5p	Pathways in cancer	4.80659e-06
ko05200	ENST00000650285	ENSG00000140443	IGF1R	insulin like growth factor 1 receptor [Source:HGNC Symbol;Acc:HGNC:5465]	hsa-miR-769-5p	Pathways in cancer	4.80659e-06
ko05200	ENST00000270139	ENSG00000142166	IFNAR1	interferon alpha and beta receptor subunit 1 [Source:HGNC Symbol;Acc:HGNC:5432]	hsa-miR-769-5p	Pathways in cancer	4.80659e-06
ko05200	ENST00000431217	ENSG00000153094	BCL2L11	BCL2 like 11 [Source:HGNC Symbol;Acc:HGNC:994]	hsa-miR-769-5p	Pathways in cancer	4.80659e-06
ko05200	ENST00000437029	ENSG00000153094	BCL2L11	BCL2 like 11 [Source:HGNC Symbol;Acc:HGNC:994]	hsa-miR-769-5p	Pathways in cancer	4.80659e-06
ko05200	ENST00000452231	ENSG00000153094	BCL2L11	BCL2 like 11 [Source:HGNC Symbol;Acc:HGNC:994]	hsa-miR-769-5p	Pathways in cancer	4.80659e-06
ko05200	ENST00000622509	ENSG00000153094	BCL2L11	BCL2 like 11 [Source:HGNC Symbol;Acc:HGNC:994]	hsa-miR-769-5p	Pathways in cancer	4.80659e-06
ko05200	ENST00000285018	ENSG00000154764	WNT7A	Wnt family member 7A [Source:HGNC Symbol;Acc:HGNC:12786]	hsa-miR-769-5p	Pathways in cancer	4.80659e-06
ko05200	ENST00000405436	ENSG00000159128	IFNGR2	interferon gamma receptor 2 [Source:HGNC Symbol;Acc:HGNC:5440]	hsa-miR-769-5p	Pathways in cancer	4.80659e-06
ko05200	ENST00000300305	ENSG00000159216	RUNX1	runt related transcription factor 1 [Source:HGNC Symbol;Acc:HGNC:10471]	hsa-miR-769-5p	Pathways in cancer	4.80659e-06
ko05200	ENST00000344691	ENSG00000159216	RUNX1	runt related transcription factor 1 [Source:HGNC Symbol;Acc:HGNC:10471]	hsa-miR-769-5p	Pathways in cancer	4.80659e-06
ko05200	ENST00000437180	ENSG00000159216	RUNX1	runt related transcription factor 1 [Source:HGNC Symbol;Acc:HGNC:10471]	hsa-miR-769-5p	Pathways in cancer	4.80659e-06
ko05200	ENST00000295417	ENSG00000163251	FZD5	frizzled class receptor 5 [Source:HGNC Symbol;Acc:HGNC:4043]	hsa-miR-769-5p	Pathways in cancer	4.80659e-06
ko05200	ENST00000337919	ENSG00000164683	HEY1	hes related family bHLH transcription factor with YRPW motif 1 [Source:HGNC Symbol;Acc:HGNC:4880]	hsa-miR-769-5p	Pathways in cancer	4.80659e-06
ko05200	ENST00000354724	ENSG00000164683	HEY1	hes related family bHLH transcription factor with YRPW motif 1 [Source:HGNC Symbol;Acc:HGNC:4880]	hsa-miR-769-5p	Pathways in cancer	4.80659e-06
ko05200	ENST00000303531	ENSG00000166501	PRKCB	protein kinase C beta [Source:HGNC Symbol;Acc:HGNC:9395]	hsa-miR-769-5p	Pathways in cancer	4.80659e-06
ko05200	ENST00000643927	ENSG00000166501	PRKCB	protein kinase C beta [Source:HGNC Symbol;Acc:HGNC:9395]	hsa-miR-769-5p	Pathways in cancer	4.80659e-06
ko05200	ENST00000327367	ENSG00000166949	SMAD3	SMAD family member 3 [Source:HGNC Symbol;Acc:HGNC:6769]	hsa-miR-769-5p	Pathways in cancer	4.80659e-06
ko05200	ENST00000314128	ENSG00000170581	STAT2	signal transducer and activator of transcription 2 [Source:HGNC Symbol;Acc:HGNC:11363]	hsa-miR-769-5p	Pathways in cancer	4.80659e-06
ko05200	ENST00000651915	ENSG00000170581	STAT2	signal transducer and activator of transcription 2 [Source:HGNC Symbol;Acc:HGNC:11363]	hsa-miR-769-5p	Pathways in cancer	4.80659e-06
ko05200	ENST00000652624	ENSG00000170581	STAT2	signal transducer and activator of transcription 2 [Source:HGNC Symbol;Acc:HGNC:11363]	hsa-miR-769-5p	Pathways in cancer	4.80659e-06
ko05200	ENST00000262160	ENSG00000175387	SMAD2	SMAD family member 2 [Source:HGNC Symbol;Acc:HGNC:6768]	hsa-miR-769-5p	Pathways in cancer	4.80659e-06
ko05200	ENST00000356825	ENSG00000175387	SMAD2	SMAD family member 2 [Source:HGNC Symbol;Acc:HGNC:6768]	hsa-miR-769-5p	Pathways in cancer	4.80659e-06
ko05200	ENST00000402690	ENSG00000175387	SMAD2	SMAD family member 2 [Source:HGNC Symbol;Acc:HGNC:6768]	hsa-miR-769-5p	Pathways in cancer	4.80659e-06
ko05200	ENST00000586040	ENSG00000175387	SMAD2	SMAD family member 2 [Source:HGNC Symbol;Acc:HGNC:6768]	hsa-miR-769-5p	Pathways in cancer	4.80659e-06
ko05200	ENST00000331920	ENSG00000185920	PTCH1	patched 1 [Source:HGNC Symbol;Acc:HGNC:9585]	hsa-miR-769-5p	Pathways in cancer	4.80659e-06
ko05200	ENST00000375290	ENSG00000185920	PTCH1	patched 1 [Source:HGNC Symbol;Acc:HGNC:9585]	hsa-miR-769-5p	Pathways in cancer	4.80659e-06
ko05200	ENST00000418258	ENSG00000185920	PTCH1	patched 1 [Source:HGNC Symbol;Acc:HGNC:9585]	hsa-miR-769-5p	Pathways in cancer	4.80659e-06
ko05200	ENST00000421141	ENSG00000185920	PTCH1	patched 1 [Source:HGNC Symbol;Acc:HGNC:9585]	hsa-miR-769-5p	Pathways in cancer	4.80659e-06
ko05200	ENST00000430669	ENSG00000185920	PTCH1	patched 1 [Source:HGNC Symbol;Acc:HGNC:9585]	hsa-miR-769-5p	Pathways in cancer	4.80659e-06
ko05200	ENST00000437951	ENSG00000185920	PTCH1	patched 1 [Source:HGNC Symbol;Acc:HGNC:9585]	hsa-miR-769-5p	Pathways in cancer	4.80659e-06
ko05200	ENST00000402802	ENSG00000197461	PDGFA	platelet derived growth factor subunit A [Source:HGNC Symbol;Acc:HGNC:8799]	hsa-miR-769-5p	Pathways in cancer	4.80659e-06
ko05200	ENST00000581503	ENSG00000266094	RASSF5	Ras association domain family member 5 [Source:HGNC Symbol;Acc:HGNC:17609]	hsa-miR-769-5p	Pathways in cancer	4.80659e-06
ko05200	ENST00000581888	ENSG00000266094	RASSF5	Ras association domain family member 5 [Source:HGNC Symbol;Acc:HGNC:17609]	hsa-miR-769-5p	Pathways in cancer	4.80659e-06
ko04724	ENST00000369851	ENSG00000065135	GNAI3	G protein subunit alpha i3 [Source:HGNC Symbol;Acc:HGNC:4387]	hsa-miR-769-5p	Glutamatergic synapse	4.84085e-06
ko04724	ENST00000558090	ENSG00000103942	HOMER2	homer scaffold protein 2 [Source:HGNC Symbol;Acc:HGNC:17513]	hsa-miR-769-5p	Glutamatergic synapse	4.84085e-06
ko04724	ENST00000278379	ENSG00000110436	SLC1A2	solute carrier family 1 member 2 [Source:HGNC Symbol;Acc:HGNC:10940]	hsa-miR-769-5p	Glutamatergic synapse	4.84085e-06
ko04724	ENST00000374181	ENSG00000124493	GRM4	glutamate metabotropic receptor 4 [Source:HGNC Symbol;Acc:HGNC:4596]	hsa-miR-769-5p	Glutamatergic synapse	4.84085e-06
ko04724	ENST00000535756	ENSG00000124493	GRM4	glutamate metabotropic receptor 4 [Source:HGNC Symbol;Acc:HGNC:4596]	hsa-miR-769-5p	Glutamatergic synapse	4.84085e-06
ko04724	ENST00000647672	ENSG00000127955	GNAI1	G protein subunit alpha i1 [Source:HGNC Symbol;Acc:HGNC:4384]	hsa-miR-769-5p	Glutamatergic synapse	4.84085e-06
ko04724	ENST00000311966	ENSG00000135423	GLS2	glutaminase 2 [Source:HGNC Symbol;Acc:HGNC:29570]	hsa-miR-769-5p	Glutamatergic synapse	4.84085e-06
ko04724	ENST00000424141	ENSG00000135423	GLS2	glutaminase 2 [Source:HGNC Symbol;Acc:HGNC:29570]	hsa-miR-769-5p	Glutamatergic synapse	4.84085e-06
ko04724	ENST00000479952	ENSG00000135423	GLS2	glutaminase 2 [Source:HGNC Symbol;Acc:HGNC:29570]	hsa-miR-769-5p	Glutamatergic synapse	4.84085e-06
ko04724	ENST00000486433	ENSG00000135423	GLS2	glutaminase 2 [Source:HGNC Symbol;Acc:HGNC:29570]	hsa-miR-769-5p	Glutamatergic synapse	4.84085e-06
ko04724	ENST00000539272	ENSG00000135423	GLS2	glutaminase 2 [Source:HGNC Symbol;Acc:HGNC:29570]	hsa-miR-769-5p	Glutamatergic synapse	4.84085e-06
ko04724	ENST00000610413	ENSG00000135423	GLS2	glutaminase 2 [Source:HGNC Symbol;Acc:HGNC:29570]	hsa-miR-769-5p	Glutamatergic synapse	4.84085e-06
ko04724	ENST00000623608	ENSG00000135423	GLS2	glutaminase 2 [Source:HGNC Symbol;Acc:HGNC:29570]	hsa-miR-769-5p	Glutamatergic synapse	4.84085e-06
ko04724	ENST00000498288	ENSG00000138031	ADCY3	adenylate cyclase 3 [Source:HGNC Symbol;Acc:HGNC:234]	hsa-miR-769-5p	Glutamatergic synapse	4.84085e-06
ko04724	ENST00000606682	ENSG00000138031	ADCY3	adenylate cyclase 3 [Source:HGNC Symbol;Acc:HGNC:234]	hsa-miR-769-5p	Glutamatergic synapse	4.84085e-06
ko04724	ENST00000409530	ENSG00000162105	SHANK2	SH3 and multiple ankyrin repeat domains 2 [Source:HGNC Symbol;Acc:HGNC:14295]	hsa-miR-769-5p	Glutamatergic synapse	4.84085e-06
ko04724	ENST00000371494	ENSG00000162383	SLC1A7	solute carrier family 1 member 7 [Source:HGNC Symbol;Acc:HGNC:10945]	hsa-miR-769-5p	Glutamatergic synapse	4.84085e-06
ko04724	ENST00000611397	ENSG00000162383	SLC1A7	solute carrier family 1 member 7 [Source:HGNC Symbol;Acc:HGNC:10945]	hsa-miR-769-5p	Glutamatergic synapse	4.84085e-06
ko04724	ENST00000620288	ENSG00000162383	SLC1A7	solute carrier family 1 member 7 [Source:HGNC Symbol;Acc:HGNC:10945]	hsa-miR-769-5p	Glutamatergic synapse	4.84085e-06
ko04724	ENST00000649098	ENSG00000162383	SLC1A7	solute carrier family 1 member 7 [Source:HGNC Symbol;Acc:HGNC:10945]	hsa-miR-769-5p	Glutamatergic synapse	4.84085e-06
ko04724	ENST00000373091	ENSG00000163873	GRIK3	glutamate ionotropic receptor kainate type subunit 3 [Source:HGNC Symbol;Acc:HGNC:4581]	hsa-miR-769-5p	Glutamatergic synapse	4.84085e-06
ko04724	ENST00000303531	ENSG00000166501	PRKCB	protein kinase C beta [Source:HGNC Symbol;Acc:HGNC:9395]	hsa-miR-769-5p	Glutamatergic synapse	4.84085e-06
ko04724	ENST00000643927	ENSG00000166501	PRKCB	protein kinase C beta [Source:HGNC Symbol;Acc:HGNC:9395]	hsa-miR-769-5p	Glutamatergic synapse	4.84085e-06
ko04724	ENST00000397272	ENSG00000168907	PLA2G4F	phospholipase A2 group IVF [Source:HGNC Symbol;Acc:HGNC:27396]	hsa-miR-769-5p	Glutamatergic synapse	4.84085e-06
ko04724	ENST00000361820	ENSG00000198785	GRIN3A	glutamate ionotropic receptor NMDA type subunit 3A [Source:HGNC Symbol;Acc:HGNC:16767]	hsa-miR-769-5p	Glutamatergic synapse	4.84085e-06
ko04151	ENST00000261937	ENSG00000037280	FLT4	fms related tyrosine kinase 4 [Source:HGNC Symbol;Acc:HGNC:3767]	hsa-miR-769-5p	PI3K-Akt signaling pathway	2.07574e-05
ko04151	ENST00000355452	ENSG00000050555	LAMC3	laminin subunit gamma 3 [Source:HGNC Symbol;Acc:HGNC:6494]	hsa-miR-769-5p	PI3K-Akt signaling pathway	2.07574e-05
ko04151	ENST00000407877	ENSG00000064547	LPAR2	lysophosphatidic acid receptor 2 [Source:HGNC Symbol;Acc:HGNC:3168]	hsa-miR-769-5p	PI3K-Akt signaling pathway	2.07574e-05
ko04151	ENST00000168712	ENSG00000075388	FGF4	fibroblast growth factor 4 [Source:HGNC Symbol;Acc:HGNC:3682]	hsa-miR-769-5p	PI3K-Akt signaling pathway	2.07574e-05
ko04151	ENST00000562968	ENSG00000077238	IL4R	interleukin 4 receptor [Source:HGNC Symbol;Acc:HGNC:6015]	hsa-miR-769-5p	PI3K-Akt signaling pathway	2.07574e-05
ko04151	ENST00000264235	ENSG00000082701	GSK3B	glycogen synthase kinase 3 beta [Source:HGNC Symbol;Acc:HGNC:4617]	hsa-miR-769-5p	PI3K-Akt signaling pathway	2.07574e-05
ko04151	ENST00000215781	ENSG00000099985	OSM	oncostatin M [Source:HGNC Symbol;Acc:HGNC:8506]	hsa-miR-769-5p	PI3K-Akt signaling pathway	2.07574e-05
ko04151	ENST00000471143	ENSG00000103197	TSC2	TSC complex subunit 2 [Source:HGNC Symbol;Acc:HGNC:12363]	hsa-miR-769-5p	PI3K-Akt signaling pathway	2.07574e-05
ko04151	ENST00000483020	ENSG00000103197	TSC2	TSC complex subunit 2 [Source:HGNC Symbol;Acc:HGNC:12363]	hsa-miR-769-5p	PI3K-Akt signaling pathway	2.07574e-05
ko04151	ENST00000644417	ENSG00000103197	TSC2	TSC complex subunit 2 [Source:HGNC Symbol;Acc:HGNC:12363]	hsa-miR-769-5p	PI3K-Akt signaling pathway	2.07574e-05
ko04151	ENST00000322088	ENSG00000105568	PPP2R1A	protein phosphatase 2 scaffold subunit Aalpha [Source:HGNC Symbol;Acc:HGNC:9302]	hsa-miR-769-5p	PI3K-Akt signaling pathway	2.07574e-05
ko04151	ENST00000458235	ENSG00000105639	JAK3	Janus kinase 3 [Source:HGNC Symbol;Acc:HGNC:6193]	hsa-miR-769-5p	PI3K-Akt signaling pathway	2.07574e-05
ko04151	ENST00000527670	ENSG00000105639	JAK3	Janus kinase 3 [Source:HGNC Symbol;Acc:HGNC:6193]	hsa-miR-769-5p	PI3K-Akt signaling pathway	2.07574e-05
ko04151	ENST00000225474	ENSG00000108342	CSF3	colony stimulating factor 3 [Source:HGNC Symbol;Acc:HGNC:2438]	hsa-miR-769-5p	PI3K-Akt signaling pathway	2.07574e-05
ko04151	ENST00000331769	ENSG00000108342	CSF3	colony stimulating factor 3 [Source:HGNC Symbol;Acc:HGNC:2438]	hsa-miR-769-5p	PI3K-Akt signaling pathway	2.07574e-05
ko04151	ENST00000394149	ENSG00000108342	CSF3	colony stimulating factor 3 [Source:HGNC Symbol;Acc:HGNC:2438]	hsa-miR-769-5p	PI3K-Akt signaling pathway	2.07574e-05
ko04151	ENST00000577675	ENSG00000108342	CSF3	colony stimulating factor 3 [Source:HGNC Symbol;Acc:HGNC:2438]	hsa-miR-769-5p	PI3K-Akt signaling pathway	2.07574e-05
ko04151	ENST00000579852	ENSG00000108342	CSF3	colony stimulating factor 3 [Source:HGNC Symbol;Acc:HGNC:2438]	hsa-miR-769-5p	PI3K-Akt signaling pathway	2.07574e-05
ko04151	ENST00000652569	ENSG00000109320	NFKB1	nuclear factor kappa B subunit 1 [Source:HGNC Symbol;Acc:HGNC:7794]	hsa-miR-769-5p	PI3K-Akt signaling pathway	2.07574e-05
ko04151	ENST00000263826	ENSG00000117020	AKT3	AKT serine/threonine kinase 3 [Source:HGNC Symbol;Acc:HGNC:393]	hsa-miR-769-5p	PI3K-Akt signaling pathway	2.07574e-05
ko04151	ENST00000366539	ENSG00000117020	AKT3	AKT serine/threonine kinase 3 [Source:HGNC Symbol;Acc:HGNC:393]	hsa-miR-769-5p	PI3K-Akt signaling pathway	2.07574e-05
ko04151	ENST00000237305	ENSG00000118515	SGK1	serum/glucocorticoid regulated kinase 1 [Source:HGNC Symbol;Acc:HGNC:10810]	hsa-miR-769-5p	PI3K-Akt signaling pathway	2.07574e-05
ko04151	ENST00000367857	ENSG00000118515	SGK1	serum/glucocorticoid regulated kinase 1 [Source:HGNC Symbol;Acc:HGNC:10810]	hsa-miR-769-5p	PI3K-Akt signaling pathway	2.07574e-05
ko04151	ENST00000367858	ENSG00000118515	SGK1	serum/glucocorticoid regulated kinase 1 [Source:HGNC Symbol;Acc:HGNC:10810]	hsa-miR-769-5p	PI3K-Akt signaling pathway	2.07574e-05
ko04151	ENST00000413996	ENSG00000118515	SGK1	serum/glucocorticoid regulated kinase 1 [Source:HGNC Symbol;Acc:HGNC:10810]	hsa-miR-769-5p	PI3K-Akt signaling pathway	2.07574e-05
ko04151	ENST00000528577	ENSG00000118515	SGK1	serum/glucocorticoid regulated kinase 1 [Source:HGNC Symbol;Acc:HGNC:10810]	hsa-miR-769-5p	PI3K-Akt signaling pathway	2.07574e-05
ko04151	ENST00000555357	ENSG00000123374	CDK2	cyclin dependent kinase 2 [Source:HGNC Symbol;Acc:HGNC:1771]	hsa-miR-769-5p	PI3K-Akt signaling pathway	2.07574e-05
ko04151	ENST00000555408	ENSG00000123374	CDK2	cyclin dependent kinase 2 [Source:HGNC Symbol;Acc:HGNC:1771]	hsa-miR-769-5p	PI3K-Akt signaling pathway	2.07574e-05
ko04151	ENST00000244869	ENSG00000124882	EREG	epiregulin [Source:HGNC Symbol;Acc:HGNC:3443]	hsa-miR-769-5p	PI3K-Akt signaling pathway	2.07574e-05
ko04151	ENST00000252723	ENSG00000130427	EPO	erythropoietin [Source:HGNC Symbol;Acc:HGNC:3415]	hsa-miR-769-5p	PI3K-Akt signaling pathway	2.07574e-05
ko04151	ENST00000397128	ENSG00000132356	PRKAA1	protein kinase AMP-activated catalytic subunit alpha 1 [Source:HGNC Symbol;Acc:HGNC:9376]	hsa-miR-769-5p	PI3K-Akt signaling pathway	2.07574e-05
ko04151	ENST00000268035	ENSG00000140443	IGF1R	insulin like growth factor 1 receptor [Source:HGNC Symbol;Acc:HGNC:5465]	hsa-miR-769-5p	PI3K-Akt signaling pathway	2.07574e-05
ko04151	ENST00000558762	ENSG00000140443	IGF1R	insulin like growth factor 1 receptor [Source:HGNC Symbol;Acc:HGNC:5465]	hsa-miR-769-5p	PI3K-Akt signaling pathway	2.07574e-05
ko04151	ENST00000649865	ENSG00000140443	IGF1R	insulin like growth factor 1 receptor [Source:HGNC Symbol;Acc:HGNC:5465]	hsa-miR-769-5p	PI3K-Akt signaling pathway	2.07574e-05
ko04151	ENST00000650285	ENSG00000140443	IGF1R	insulin like growth factor 1 receptor [Source:HGNC Symbol;Acc:HGNC:5465]	hsa-miR-769-5p	PI3K-Akt signaling pathway	2.07574e-05
ko04151	ENST00000585260	ENSG00000141506	PIK3R5	phosphoinositide-3-kinase regulatory subunit 5 [Source:HGNC Symbol;Acc:HGNC:30035]	hsa-miR-769-5p	PI3K-Akt signaling pathway	2.07574e-05
ko04151	ENST00000270139	ENSG00000142166	IFNAR1	interferon alpha and beta receptor subunit 1 [Source:HGNC Symbol;Acc:HGNC:5432]	hsa-miR-769-5p	PI3K-Akt signaling pathway	2.07574e-05
ko04151	ENST00000431217	ENSG00000153094	BCL2L11	BCL2 like 11 [Source:HGNC Symbol;Acc:HGNC:994]	hsa-miR-769-5p	PI3K-Akt signaling pathway	2.07574e-05
ko04151	ENST00000437029	ENSG00000153094	BCL2L11	BCL2 like 11 [Source:HGNC Symbol;Acc:HGNC:994]	hsa-miR-769-5p	PI3K-Akt signaling pathway	2.07574e-05
ko04151	ENST00000452231	ENSG00000153094	BCL2L11	BCL2 like 11 [Source:HGNC Symbol;Acc:HGNC:994]	hsa-miR-769-5p	PI3K-Akt signaling pathway	2.07574e-05
ko04151	ENST00000622509	ENSG00000153094	BCL2L11	BCL2 like 11 [Source:HGNC Symbol;Acc:HGNC:994]	hsa-miR-769-5p	PI3K-Akt signaling pathway	2.07574e-05
ko04151	ENST00000375746	ENSG00000165025	SYK	spleen associated tyrosine kinase [Source:HGNC Symbol;Acc:HGNC:11491]	hsa-miR-769-5p	PI3K-Akt signaling pathway	2.07574e-05
ko04151	ENST00000375747	ENSG00000165025	SYK	spleen associated tyrosine kinase [Source:HGNC Symbol;Acc:HGNC:11491]	hsa-miR-769-5p	PI3K-Akt signaling pathway	2.07574e-05
ko04151	ENST00000375751	ENSG00000165025	SYK	spleen associated tyrosine kinase [Source:HGNC Symbol;Acc:HGNC:11491]	hsa-miR-769-5p	PI3K-Akt signaling pathway	2.07574e-05
ko04151	ENST00000375754	ENSG00000165025	SYK	spleen associated tyrosine kinase [Source:HGNC Symbol;Acc:HGNC:11491]	hsa-miR-769-5p	PI3K-Akt signaling pathway	2.07574e-05
ko04151	ENST00000642646	ENSG00000165699	TSC1	TSC complex subunit 1 [Source:HGNC Symbol;Acc:HGNC:12362]	hsa-miR-769-5p	PI3K-Akt signaling pathway	2.07574e-05
ko04151	ENST00000642745	ENSG00000165699	TSC1	TSC complex subunit 1 [Source:HGNC Symbol;Acc:HGNC:12362]	hsa-miR-769-5p	PI3K-Akt signaling pathway	2.07574e-05
ko04151	ENST00000645150	ENSG00000165699	TSC1	TSC complex subunit 1 [Source:HGNC Symbol;Acc:HGNC:12362]	hsa-miR-769-5p	PI3K-Akt signaling pathway	2.07574e-05
ko04151	ENST00000307630	ENSG00000170027	YWHAG	tyrosine 3-monooxygenase/tryptophan 5-monooxygenase activation protein gamma [Source:HGNC Symbol;Acc:HGNC:12852]	hsa-miR-769-5p	PI3K-Akt signaling pathway	2.07574e-05
ko04151	ENST00000306482	ENSG00000172179	PRL	prolactin [Source:HGNC Symbol;Acc:HGNC:9445]	hsa-miR-769-5p	PI3K-Akt signaling pathway	2.07574e-05
ko04151	ENST00000615510	ENSG00000172179	PRL	prolactin [Source:HGNC Symbol;Acc:HGNC:9445]	hsa-miR-769-5p	PI3K-Akt signaling pathway	2.07574e-05
ko04151	ENST00000617911	ENSG00000172179	PRL	prolactin [Source:HGNC Symbol;Acc:HGNC:9445]	hsa-miR-769-5p	PI3K-Akt signaling pathway	2.07574e-05
ko04151	ENST00000651757	ENSG00000172179	PRL	prolactin [Source:HGNC Symbol;Acc:HGNC:9445]	hsa-miR-769-5p	PI3K-Akt signaling pathway	2.07574e-05
ko04151	ENST00000402802	ENSG00000197461	PDGFA	platelet derived growth factor subunit A [Source:HGNC Symbol;Acc:HGNC:8799]	hsa-miR-769-5p	PI3K-Akt signaling pathway	2.07574e-05
ko04713	ENST00000369851	ENSG00000065135	GNAI3	G protein subunit alpha i3 [Source:HGNC Symbol;Acc:HGNC:4387]	hsa-miR-769-5p	Circadian entrainment	3.74543e-05
ko04713	ENST00000304166	ENSG00000078549	ADCYAP1R1	ADCYAP receptor type I [Source:HGNC Symbol;Acc:HGNC:242]	hsa-miR-769-5p	Circadian entrainment	3.74543e-05
ko04713	ENST00000409363	ENSG00000078549	ADCYAP1R1	ADCYAP receptor type I [Source:HGNC Symbol;Acc:HGNC:242]	hsa-miR-769-5p	Circadian entrainment	3.74543e-05
ko04713	ENST00000614107	ENSG00000078549	ADCYAP1R1	ADCYAP receptor type I [Source:HGNC Symbol;Acc:HGNC:242]	hsa-miR-769-5p	Circadian entrainment	3.74543e-05
ko04713	ENST00000614987	ENSG00000100784	RPS6KA5	ribosomal protein S6 kinase A5 [Source:HGNC Symbol;Acc:HGNC:10434]	hsa-miR-769-5p	Circadian entrainment	3.74543e-05
ko04713	ENST00000579152	ENSG00000108551	RASD1	ras related dexamethasone induced 1 [Source:HGNC Symbol;Acc:HGNC:15828]	hsa-miR-769-5p	Circadian entrainment	3.74543e-05
ko04713	ENST00000647672	ENSG00000127955	GNAI1	G protein subunit alpha i1 [Source:HGNC Symbol;Acc:HGNC:4384]	hsa-miR-769-5p	Circadian entrainment	3.74543e-05
ko04713	ENST00000498288	ENSG00000138031	ADCY3	adenylate cyclase 3 [Source:HGNC Symbol;Acc:HGNC:234]	hsa-miR-769-5p	Circadian entrainment	3.74543e-05
ko04713	ENST00000606682	ENSG00000138031	ADCY3	adenylate cyclase 3 [Source:HGNC Symbol;Acc:HGNC:234]	hsa-miR-769-5p	Circadian entrainment	3.74543e-05
ko04713	ENST00000303531	ENSG00000166501	PRKCB	protein kinase C beta [Source:HGNC Symbol;Acc:HGNC:9395]	hsa-miR-769-5p	Circadian entrainment	3.74543e-05
ko04713	ENST00000643927	ENSG00000166501	PRKCB	protein kinase C beta [Source:HGNC Symbol;Acc:HGNC:9395]	hsa-miR-769-5p	Circadian entrainment	3.74543e-05
ko05218	ENST00000360661	ENSG00000030110	BAK1	BCL2 antagonist/killer 1 [Source:HGNC Symbol;Acc:HGNC:949]	hsa-miR-769-5p	Melanoma	3.76339e-05
ko05218	ENST00000374467	ENSG00000030110	BAK1	BCL2 antagonist/killer 1 [Source:HGNC Symbol;Acc:HGNC:949]	hsa-miR-769-5p	Melanoma	3.76339e-05
ko05218	ENST00000442998	ENSG00000030110	BAK1	BCL2 antagonist/killer 1 [Source:HGNC Symbol;Acc:HGNC:949]	hsa-miR-769-5p	Melanoma	3.76339e-05
ko05218	ENST00000566510	ENSG00000039068	CDH1	cadherin 1 [Source:HGNC Symbol;Acc:HGNC:1748]	hsa-miR-769-5p	Melanoma	3.76339e-05
ko05218	ENST00000168712	ENSG00000075388	FGF4	fibroblast growth factor 4 [Source:HGNC Symbol;Acc:HGNC:3682]	hsa-miR-769-5p	Melanoma	3.76339e-05
ko05218	ENST00000263826	ENSG00000117020	AKT3	AKT serine/threonine kinase 3 [Source:HGNC Symbol;Acc:HGNC:393]	hsa-miR-769-5p	Melanoma	3.76339e-05
ko05218	ENST00000366539	ENSG00000117020	AKT3	AKT serine/threonine kinase 3 [Source:HGNC Symbol;Acc:HGNC:393]	hsa-miR-769-5p	Melanoma	3.76339e-05
ko05218	ENST00000268035	ENSG00000140443	IGF1R	insulin like growth factor 1 receptor [Source:HGNC Symbol;Acc:HGNC:5465]	hsa-miR-769-5p	Melanoma	3.76339e-05
ko05218	ENST00000558762	ENSG00000140443	IGF1R	insulin like growth factor 1 receptor [Source:HGNC Symbol;Acc:HGNC:5465]	hsa-miR-769-5p	Melanoma	3.76339e-05
ko05218	ENST00000649865	ENSG00000140443	IGF1R	insulin like growth factor 1 receptor [Source:HGNC Symbol;Acc:HGNC:5465]	hsa-miR-769-5p	Melanoma	3.76339e-05
ko05218	ENST00000650285	ENSG00000140443	IGF1R	insulin like growth factor 1 receptor [Source:HGNC Symbol;Acc:HGNC:5465]	hsa-miR-769-5p	Melanoma	3.76339e-05
ko05218	ENST00000402802	ENSG00000197461	PDGFA	platelet derived growth factor subunit A [Source:HGNC Symbol;Acc:HGNC:8799]	hsa-miR-769-5p	Melanoma	3.76339e-05
ko04068	ENST00000343111	ENSG00000050748	MAPK9	mitogen-activated protein kinase 9 [Source:HGNC Symbol;Acc:HGNC:6886]	hsa-miR-769-5p	FoxO signaling pathway	3.93268e-05
ko04068	ENST00000393360	ENSG00000050748	MAPK9	mitogen-activated protein kinase 9 [Source:HGNC Symbol;Acc:HGNC:6886]	hsa-miR-769-5p	FoxO signaling pathway	3.93268e-05
ko04068	ENST00000452135	ENSG00000050748	MAPK9	mitogen-activated protein kinase 9 [Source:HGNC Symbol;Acc:HGNC:6886]	hsa-miR-769-5p	FoxO signaling pathway	3.93268e-05
ko04068	ENST00000455781	ENSG00000050748	MAPK9	mitogen-activated protein kinase 9 [Source:HGNC Symbol;Acc:HGNC:6886]	hsa-miR-769-5p	FoxO signaling pathway	3.93268e-05
ko04068	ENST00000487587	ENSG00000101109	STK4	serine/threonine kinase 4 [Source:HGNC Symbol;Acc:HGNC:11408]	hsa-miR-769-5p	FoxO signaling pathway	3.93268e-05
ko04068	ENST00000558090	ENSG00000103942	HOMER2	homer scaffold protein 2 [Source:HGNC Symbol;Acc:HGNC:17513]	hsa-miR-769-5p	FoxO signaling pathway	3.93268e-05
ko04068	ENST00000287878	ENSG00000106617	PRKAG2	protein kinase AMP-activated non-catalytic subunit gamma 2 [Source:HGNC Symbol;Acc:HGNC:9386]	hsa-miR-769-5p	FoxO signaling pathway	3.93268e-05
ko04068	ENST00000418337	ENSG00000106617	PRKAG2	protein kinase AMP-activated non-catalytic subunit gamma 2 [Source:HGNC Symbol;Acc:HGNC:9386]	hsa-miR-769-5p	FoxO signaling pathway	3.93268e-05
ko04068	ENST00000476632	ENSG00000106617	PRKAG2	protein kinase AMP-activated non-catalytic subunit gamma 2 [Source:HGNC Symbol;Acc:HGNC:9386]	hsa-miR-769-5p	FoxO signaling pathway	3.93268e-05
ko04068	ENST00000492843	ENSG00000106617	PRKAG2	protein kinase AMP-activated non-catalytic subunit gamma 2 [Source:HGNC Symbol;Acc:HGNC:9386]	hsa-miR-769-5p	FoxO signaling pathway	3.93268e-05
ko04068	ENST00000650858	ENSG00000106617	PRKAG2	protein kinase AMP-activated non-catalytic subunit gamma 2 [Source:HGNC Symbol;Acc:HGNC:9386]	hsa-miR-769-5p	FoxO signaling pathway	3.93268e-05
ko04068	ENST00000651378	ENSG00000106617	PRKAG2	protein kinase AMP-activated non-catalytic subunit gamma 2 [Source:HGNC Symbol;Acc:HGNC:9386]	hsa-miR-769-5p	FoxO signaling pathway	3.93268e-05
ko04068	ENST00000651764	ENSG00000106617	PRKAG2	protein kinase AMP-activated non-catalytic subunit gamma 2 [Source:HGNC Symbol;Acc:HGNC:9386]	hsa-miR-769-5p	FoxO signaling pathway	3.93268e-05
ko04068	ENST00000651836	ENSG00000106617	PRKAG2	protein kinase AMP-activated non-catalytic subunit gamma 2 [Source:HGNC Symbol;Acc:HGNC:9386]	hsa-miR-769-5p	FoxO signaling pathway	3.93268e-05
ko04068	ENST00000652159	ENSG00000106617	PRKAG2	protein kinase AMP-activated non-catalytic subunit gamma 2 [Source:HGNC Symbol;Acc:HGNC:9386]	hsa-miR-769-5p	FoxO signaling pathway	3.93268e-05
ko04068	ENST00000360332	ENSG00000107643	MAPK8	mitogen-activated protein kinase 8 [Source:HGNC Symbol;Acc:HGNC:6881]	hsa-miR-769-5p	FoxO signaling pathway	3.93268e-05
ko04068	ENST00000374176	ENSG00000107643	MAPK8	mitogen-activated protein kinase 8 [Source:HGNC Symbol;Acc:HGNC:6881]	hsa-miR-769-5p	FoxO signaling pathway	3.93268e-05
ko04068	ENST00000374179	ENSG00000107643	MAPK8	mitogen-activated protein kinase 8 [Source:HGNC Symbol;Acc:HGNC:6881]	hsa-miR-769-5p	FoxO signaling pathway	3.93268e-05
ko04068	ENST00000374182	ENSG00000107643	MAPK8	mitogen-activated protein kinase 8 [Source:HGNC Symbol;Acc:HGNC:6881]	hsa-miR-769-5p	FoxO signaling pathway	3.93268e-05
ko04068	ENST00000374189	ENSG00000107643	MAPK8	mitogen-activated protein kinase 8 [Source:HGNC Symbol;Acc:HGNC:6881]	hsa-miR-769-5p	FoxO signaling pathway	3.93268e-05
ko04068	ENST00000395611	ENSG00000107643	MAPK8	mitogen-activated protein kinase 8 [Source:HGNC Symbol;Acc:HGNC:6881]	hsa-miR-769-5p	FoxO signaling pathway	3.93268e-05
ko04068	ENST00000491957	ENSG00000112062	MAPK14	mitogen-activated protein kinase 14 [Source:HGNC Symbol;Acc:HGNC:6876]	hsa-miR-769-5p	FoxO signaling pathway	3.93268e-05
ko04068	ENST00000538183	ENSG00000112096	SOD2	superoxide dismutase 2 [Source:HGNC Symbol;Acc:HGNC:11180]	hsa-miR-769-5p	FoxO signaling pathway	3.93268e-05
ko04068	ENST00000263826	ENSG00000117020	AKT3	AKT serine/threonine kinase 3 [Source:HGNC Symbol;Acc:HGNC:393]	hsa-miR-769-5p	FoxO signaling pathway	3.93268e-05
ko04068	ENST00000366539	ENSG00000117020	AKT3	AKT serine/threonine kinase 3 [Source:HGNC Symbol;Acc:HGNC:393]	hsa-miR-769-5p	FoxO signaling pathway	3.93268e-05
ko04068	ENST00000237305	ENSG00000118515	SGK1	serum/glucocorticoid regulated kinase 1 [Source:HGNC Symbol;Acc:HGNC:10810]	hsa-miR-769-5p	FoxO signaling pathway	3.93268e-05
ko04068	ENST00000367857	ENSG00000118515	SGK1	serum/glucocorticoid regulated kinase 1 [Source:HGNC Symbol;Acc:HGNC:10810]	hsa-miR-769-5p	FoxO signaling pathway	3.93268e-05
ko04068	ENST00000367858	ENSG00000118515	SGK1	serum/glucocorticoid regulated kinase 1 [Source:HGNC Symbol;Acc:HGNC:10810]	hsa-miR-769-5p	FoxO signaling pathway	3.93268e-05
ko04068	ENST00000413996	ENSG00000118515	SGK1	serum/glucocorticoid regulated kinase 1 [Source:HGNC Symbol;Acc:HGNC:10810]	hsa-miR-769-5p	FoxO signaling pathway	3.93268e-05
ko04068	ENST00000528577	ENSG00000118515	SGK1	serum/glucocorticoid regulated kinase 1 [Source:HGNC Symbol;Acc:HGNC:10810]	hsa-miR-769-5p	FoxO signaling pathway	3.93268e-05
ko04068	ENST00000555357	ENSG00000123374	CDK2	cyclin dependent kinase 2 [Source:HGNC Symbol;Acc:HGNC:1771]	hsa-miR-769-5p	FoxO signaling pathway	3.93268e-05
ko04068	ENST00000555408	ENSG00000123374	CDK2	cyclin dependent kinase 2 [Source:HGNC Symbol;Acc:HGNC:1771]	hsa-miR-769-5p	FoxO signaling pathway	3.93268e-05
ko04068	ENST00000397128	ENSG00000132356	PRKAA1	protein kinase AMP-activated catalytic subunit alpha 1 [Source:HGNC Symbol;Acc:HGNC:9376]	hsa-miR-769-5p	FoxO signaling pathway	3.93268e-05
ko04068	ENST00000268035	ENSG00000140443	IGF1R	insulin like growth factor 1 receptor [Source:HGNC Symbol;Acc:HGNC:5465]	hsa-miR-769-5p	FoxO signaling pathway	3.93268e-05
ko04068	ENST00000558762	ENSG00000140443	IGF1R	insulin like growth factor 1 receptor [Source:HGNC Symbol;Acc:HGNC:5465]	hsa-miR-769-5p	FoxO signaling pathway	3.93268e-05
ko04068	ENST00000649865	ENSG00000140443	IGF1R	insulin like growth factor 1 receptor [Source:HGNC Symbol;Acc:HGNC:5465]	hsa-miR-769-5p	FoxO signaling pathway	3.93268e-05
ko04068	ENST00000650285	ENSG00000140443	IGF1R	insulin like growth factor 1 receptor [Source:HGNC Symbol;Acc:HGNC:5465]	hsa-miR-769-5p	FoxO signaling pathway	3.93268e-05
ko04068	ENST00000274031	ENSG00000145391	SETD7	SET domain containing 7, histone lysine methyltransferase [Source:HGNC Symbol;Acc:HGNC:30412]	hsa-miR-769-5p	FoxO signaling pathway	3.93268e-05
ko04068	ENST00000431217	ENSG00000153094	BCL2L11	BCL2 like 11 [Source:HGNC Symbol;Acc:HGNC:994]	hsa-miR-769-5p	FoxO signaling pathway	3.93268e-05
ko04068	ENST00000437029	ENSG00000153094	BCL2L11	BCL2 like 11 [Source:HGNC Symbol;Acc:HGNC:994]	hsa-miR-769-5p	FoxO signaling pathway	3.93268e-05
ko04068	ENST00000452231	ENSG00000153094	BCL2L11	BCL2 like 11 [Source:HGNC Symbol;Acc:HGNC:994]	hsa-miR-769-5p	FoxO signaling pathway	3.93268e-05
ko04068	ENST00000622509	ENSG00000153094	BCL2L11	BCL2 like 11 [Source:HGNC Symbol;Acc:HGNC:994]	hsa-miR-769-5p	FoxO signaling pathway	3.93268e-05
ko04068	ENST00000327367	ENSG00000166949	SMAD3	SMAD family member 3 [Source:HGNC Symbol;Acc:HGNC:6769]	hsa-miR-769-5p	FoxO signaling pathway	3.93268e-05
ko04068	ENST00000262160	ENSG00000175387	SMAD2	SMAD family member 2 [Source:HGNC Symbol;Acc:HGNC:6768]	hsa-miR-769-5p	FoxO signaling pathway	3.93268e-05
ko04068	ENST00000356825	ENSG00000175387	SMAD2	SMAD family member 2 [Source:HGNC Symbol;Acc:HGNC:6768]	hsa-miR-769-5p	FoxO signaling pathway	3.93268e-05
ko04068	ENST00000402690	ENSG00000175387	SMAD2	SMAD family member 2 [Source:HGNC Symbol;Acc:HGNC:6768]	hsa-miR-769-5p	FoxO signaling pathway	3.93268e-05
ko04068	ENST00000586040	ENSG00000175387	SMAD2	SMAD family member 2 [Source:HGNC Symbol;Acc:HGNC:6768]	hsa-miR-769-5p	FoxO signaling pathway	3.93268e-05
ko04068	ENST00000330651	ENSG00000185386	MAPK11	mitogen-activated protein kinase 11 [Source:HGNC Symbol;Acc:HGNC:6873]	hsa-miR-769-5p	FoxO signaling pathway	3.93268e-05
ko04068	ENST00000417877	ENSG00000185386	MAPK11	mitogen-activated protein kinase 11 [Source:HGNC Symbol;Acc:HGNC:6873]	hsa-miR-769-5p	FoxO signaling pathway	3.93268e-05
ko04115	ENST00000471143	ENSG00000103197	TSC2	TSC complex subunit 2 [Source:HGNC Symbol;Acc:HGNC:12363]	hsa-miR-769-5p	p53 signaling pathway	4.74449e-05
ko04115	ENST00000483020	ENSG00000103197	TSC2	TSC complex subunit 2 [Source:HGNC Symbol;Acc:HGNC:12363]	hsa-miR-769-5p	p53 signaling pathway	4.74449e-05
ko04115	ENST00000644417	ENSG00000103197	TSC2	TSC complex subunit 2 [Source:HGNC Symbol;Acc:HGNC:12363]	hsa-miR-769-5p	p53 signaling pathway	4.74449e-05
ko04115	ENST00000223095	ENSG00000106366	SERPINE1	serpin family E member 1 [Source:HGNC Symbol;Acc:HGNC:8583]	hsa-miR-769-5p	p53 signaling pathway	4.74449e-05
ko04115	ENST00000602346	ENSG00000120471	TP53AIP1	tumor protein p53 regulated apoptosis inducing protein 1 [Source:HGNC Symbol;Acc:HGNC:29984]	hsa-miR-769-5p	p53 signaling pathway	4.74449e-05
ko04115	ENST00000523504	ENSG00000120889	TNFRSF10B	TNF receptor superfamily member 10b [Source:HGNC Symbol;Acc:HGNC:11905]	hsa-miR-769-5p	p53 signaling pathway	4.74449e-05
ko04115	ENST00000555357	ENSG00000123374	CDK2	cyclin dependent kinase 2 [Source:HGNC Symbol;Acc:HGNC:1771]	hsa-miR-769-5p	p53 signaling pathway	4.74449e-05
ko04115	ENST00000555408	ENSG00000123374	CDK2	cyclin dependent kinase 2 [Source:HGNC Symbol;Acc:HGNC:1771]	hsa-miR-769-5p	p53 signaling pathway	4.74449e-05
ko04115	ENST00000381083	ENSG00000146674	IGFBP3	insulin like growth factor binding protein 3 [Source:HGNC Symbol;Acc:HGNC:5472]	hsa-miR-769-5p	p53 signaling pathway	4.74449e-05
ko04115	ENST00000381086	ENSG00000146674	IGFBP3	insulin like growth factor binding protein 3 [Source:HGNC Symbol;Acc:HGNC:5472]	hsa-miR-769-5p	p53 signaling pathway	4.74449e-05
ko04115	ENST00000613132	ENSG00000146674	IGFBP3	insulin like growth factor binding protein 3 [Source:HGNC Symbol;Acc:HGNC:5472]	hsa-miR-769-5p	p53 signaling pathway	4.74449e-05
ko04115	ENST00000316629	ENSG00000170312	CDK1	cyclin dependent kinase 1 [Source:HGNC Symbol;Acc:HGNC:1722]	hsa-miR-769-5p	p53 signaling pathway	4.74449e-05
ko04115	ENST00000373809	ENSG00000170312	CDK1	cyclin dependent kinase 1 [Source:HGNC Symbol;Acc:HGNC:1722]	hsa-miR-769-5p	p53 signaling pathway	4.74449e-05
ko04115	ENST00000395284	ENSG00000170312	CDK1	cyclin dependent kinase 1 [Source:HGNC Symbol;Acc:HGNC:1722]	hsa-miR-769-5p	p53 signaling pathway	4.74449e-05
ko04115	ENST00000448257	ENSG00000170312	CDK1	cyclin dependent kinase 1 [Source:HGNC Symbol;Acc:HGNC:1722]	hsa-miR-769-5p	p53 signaling pathway	4.74449e-05
ko04115	ENST00000614696	ENSG00000170312	CDK1	cyclin dependent kinase 1 [Source:HGNC Symbol;Acc:HGNC:1722]	hsa-miR-769-5p	p53 signaling pathway	4.74449e-05
ko04810	ENST00000407877	ENSG00000064547	LPAR2	lysophosphatidic acid receptor 2 [Source:HGNC Symbol;Acc:HGNC:3168]	hsa-miR-769-5p	Regulation of actin cytoskeleton	5.60371e-05
ko04810	ENST00000168712	ENSG00000075388	FGF4	fibroblast growth factor 4 [Source:HGNC Symbol;Acc:HGNC:3682]	hsa-miR-769-5p	Regulation of actin cytoskeleton	5.60371e-05
ko04810	ENST00000354336	ENSG00000099942	CRKL	CRK like proto-oncogene, adaptor protein [Source:HGNC Symbol;Acc:HGNC:2363]	hsa-miR-769-5p	Regulation of actin cytoskeleton	5.60371e-05
ko04810	ENST00000411769	ENSG00000099942	CRKL	CRK like proto-oncogene, adaptor protein [Source:HGNC Symbol;Acc:HGNC:2363]	hsa-miR-769-5p	Regulation of actin cytoskeleton	5.60371e-05
ko04810	ENST00000265023	ENSG00000113889	KNG1	kininogen 1 [Source:HGNC Symbol;Acc:HGNC:6383]	hsa-miR-769-5p	Regulation of actin cytoskeleton	5.60371e-05
ko04810	ENST00000252699	ENSG00000130402	ACTN4	actinin alpha 4 [Source:HGNC Symbol;Acc:HGNC:166]	hsa-miR-769-5p	Regulation of actin cytoskeleton	5.60371e-05
ko04810	ENST00000440400	ENSG00000130402	ACTN4	actinin alpha 4 [Source:HGNC Symbol;Acc:HGNC:166]	hsa-miR-769-5p	Regulation of actin cytoskeleton	5.60371e-05
ko04810	ENST00000269033	ENSG00000141298	SSH2	slingshot protein phosphatase 2 [Source:HGNC Symbol;Acc:HGNC:30580]	hsa-miR-769-5p	Regulation of actin cytoskeleton	5.60371e-05
ko04810	ENST00000540801	ENSG00000141298	SSH2	slingshot protein phosphatase 2 [Source:HGNC Symbol;Acc:HGNC:30580]	hsa-miR-769-5p	Regulation of actin cytoskeleton	5.60371e-05
ko04810	ENST00000402802	ENSG00000197461	PDGFA	platelet derived growth factor subunit A [Source:HGNC Symbol;Acc:HGNC:8799]	hsa-miR-769-5p	Regulation of actin cytoskeleton	5.60371e-05
ko04810	ENST00000453867	ENSG00000259288	BUB1B-PAK6	BUB1B-PAK6 readthrough [Source:HGNC Symbol;Acc:HGNC:52276]	hsa-miR-769-5p	Regulation of actin cytoskeleton	5.60371e-05
ko04810	ENST00000558658	ENSG00000259288	BUB1B-PAK6	BUB1B-PAK6 readthrough [Source:HGNC Symbol;Acc:HGNC:52276]	hsa-miR-769-5p	Regulation of actin cytoskeleton	5.60371e-05
ko04261	ENST00000369851	ENSG00000065135	GNAI3	G protein subunit alpha i3 [Source:HGNC Symbol;Acc:HGNC:4387]	hsa-miR-769-5p	Adrenergic signaling in cardiomyocytes	6.07969e-05
ko04261	ENST00000547856	ENSG00000079337	RAPGEF3	Rap guanine nucleotide exchange factor 3 [Source:HGNC Symbol;Acc:HGNC:16629]	hsa-miR-769-5p	Adrenergic signaling in cardiomyocytes	6.07969e-05
ko04261	ENST00000614987	ENSG00000100784	RPS6KA5	ribosomal protein S6 kinase A5 [Source:HGNC Symbol;Acc:HGNC:10434]	hsa-miR-769-5p	Adrenergic signaling in cardiomyocytes	6.07969e-05
ko04261	ENST00000322088	ENSG00000105568	PPP2R1A	protein phosphatase 2 scaffold subunit Aalpha [Source:HGNC Symbol;Acc:HGNC:9302]	hsa-miR-769-5p	Adrenergic signaling in cardiomyocytes	6.07969e-05
ko04261	ENST00000491957	ENSG00000112062	MAPK14	mitogen-activated protein kinase 14 [Source:HGNC Symbol;Acc:HGNC:6876]	hsa-miR-769-5p	Adrenergic signaling in cardiomyocytes	6.07969e-05
ko04261	ENST00000263826	ENSG00000117020	AKT3	AKT serine/threonine kinase 3 [Source:HGNC Symbol;Acc:HGNC:393]	hsa-miR-769-5p	Adrenergic signaling in cardiomyocytes	6.07969e-05
ko04261	ENST00000366539	ENSG00000117020	AKT3	AKT serine/threonine kinase 3 [Source:HGNC Symbol;Acc:HGNC:393]	hsa-miR-769-5p	Adrenergic signaling in cardiomyocytes	6.07969e-05
ko04261	ENST00000647672	ENSG00000127955	GNAI1	G protein subunit alpha i1 [Source:HGNC Symbol;Acc:HGNC:4384]	hsa-miR-769-5p	Adrenergic signaling in cardiomyocytes	6.07969e-05
ko04261	ENST00000498288	ENSG00000138031	ADCY3	adenylate cyclase 3 [Source:HGNC Symbol;Acc:HGNC:234]	hsa-miR-769-5p	Adrenergic signaling in cardiomyocytes	6.07969e-05
ko04261	ENST00000606682	ENSG00000138031	ADCY3	adenylate cyclase 3 [Source:HGNC Symbol;Acc:HGNC:234]	hsa-miR-769-5p	Adrenergic signaling in cardiomyocytes	6.07969e-05
ko04261	ENST00000610733	ENSG00000140416	TPM1	tropomyosin 1 [Source:HGNC Symbol;Acc:HGNC:12010]	hsa-miR-769-5p	Adrenergic signaling in cardiomyocytes	6.07969e-05
ko04261	ENST00000585260	ENSG00000141506	PIK3R5	phosphoinositide-3-kinase regulatory subunit 5 [Source:HGNC Symbol;Acc:HGNC:30035]	hsa-miR-769-5p	Adrenergic signaling in cardiomyocytes	6.07969e-05
ko04261	ENST00000382722	ENSG00000151062	CACNA2D4	calcium voltage-gated channel auxiliary subunit alpha2delta 4 [Source:HGNC Symbol;Acc:HGNC:20202]	hsa-miR-769-5p	Adrenergic signaling in cardiomyocytes	6.07969e-05
ko04261	ENST00000444595	ENSG00000151062	CACNA2D4	calcium voltage-gated channel auxiliary subunit alpha2delta 4 [Source:HGNC Symbol;Acc:HGNC:20202]	hsa-miR-769-5p	Adrenergic signaling in cardiomyocytes	6.07969e-05
ko04261	ENST00000537784	ENSG00000151062	CACNA2D4	calcium voltage-gated channel auxiliary subunit alpha2delta 4 [Source:HGNC Symbol;Acc:HGNC:20202]	hsa-miR-769-5p	Adrenergic signaling in cardiomyocytes	6.07969e-05
ko04261	ENST00000538450	ENSG00000151062	CACNA2D4	calcium voltage-gated channel auxiliary subunit alpha2delta 4 [Source:HGNC Symbol;Acc:HGNC:20202]	hsa-miR-769-5p	Adrenergic signaling in cardiomyocytes	6.07969e-05
ko04261	ENST00000545595	ENSG00000151062	CACNA2D4	calcium voltage-gated channel auxiliary subunit alpha2delta 4 [Source:HGNC Symbol;Acc:HGNC:20202]	hsa-miR-769-5p	Adrenergic signaling in cardiomyocytes	6.07969e-05
ko04261	ENST00000587995	ENSG00000151062	CACNA2D4	calcium voltage-gated channel auxiliary subunit alpha2delta 4 [Source:HGNC Symbol;Acc:HGNC:20202]	hsa-miR-769-5p	Adrenergic signaling in cardiomyocytes	6.07969e-05
ko04261	ENST00000352432	ENSG00000157087	ATP2B2	ATPase plasma membrane Ca2+ transporting 2 [Source:HGNC Symbol;Acc:HGNC:815]	hsa-miR-769-5p	Adrenergic signaling in cardiomyocytes	6.07969e-05
ko04261	ENST00000360273	ENSG00000157087	ATP2B2	ATPase plasma membrane Ca2+ transporting 2 [Source:HGNC Symbol;Acc:HGNC:815]	hsa-miR-769-5p	Adrenergic signaling in cardiomyocytes	6.07969e-05
ko04261	ENST00000383800	ENSG00000157087	ATP2B2	ATPase plasma membrane Ca2+ transporting 2 [Source:HGNC Symbol;Acc:HGNC:815]	hsa-miR-769-5p	Adrenergic signaling in cardiomyocytes	6.07969e-05
ko04261	ENST00000397077	ENSG00000157087	ATP2B2	ATPase plasma membrane Ca2+ transporting 2 [Source:HGNC Symbol;Acc:HGNC:815]	hsa-miR-769-5p	Adrenergic signaling in cardiomyocytes	6.07969e-05
ko04261	ENST00000460129	ENSG00000157087	ATP2B2	ATPase plasma membrane Ca2+ transporting 2 [Source:HGNC Symbol;Acc:HGNC:815]	hsa-miR-769-5p	Adrenergic signaling in cardiomyocytes	6.07969e-05
ko04261	ENST00000643662	ENSG00000157087	ATP2B2	ATPase plasma membrane Ca2+ transporting 2 [Source:HGNC Symbol;Acc:HGNC:815]	hsa-miR-769-5p	Adrenergic signaling in cardiomyocytes	6.07969e-05
ko04261	ENST00000644553	ENSG00000157087	ATP2B2	ATPase plasma membrane Ca2+ transporting 2 [Source:HGNC Symbol;Acc:HGNC:815]	hsa-miR-769-5p	Adrenergic signaling in cardiomyocytes	6.07969e-05
ko04261	ENST00000330651	ENSG00000185386	MAPK11	mitogen-activated protein kinase 11 [Source:HGNC Symbol;Acc:HGNC:6873]	hsa-miR-769-5p	Adrenergic signaling in cardiomyocytes	6.07969e-05
ko04261	ENST00000417877	ENSG00000185386	MAPK11	mitogen-activated protein kinase 11 [Source:HGNC Symbol;Acc:HGNC:6873]	hsa-miR-769-5p	Adrenergic signaling in cardiomyocytes	6.07969e-05
ko04015	ENST00000261937	ENSG00000037280	FLT4	fms related tyrosine kinase 4 [Source:HGNC Symbol;Acc:HGNC:3767]	hsa-miR-769-5p	Rap1 signaling pathway	6.70669e-05
ko04015	ENST00000566510	ENSG00000039068	CDH1	cadherin 1 [Source:HGNC Symbol;Acc:HGNC:1748]	hsa-miR-769-5p	Rap1 signaling pathway	6.70669e-05
ko04015	ENST00000407877	ENSG00000064547	LPAR2	lysophosphatidic acid receptor 2 [Source:HGNC Symbol;Acc:HGNC:3168]	hsa-miR-769-5p	Rap1 signaling pathway	6.70669e-05
ko04015	ENST00000369851	ENSG00000065135	GNAI3	G protein subunit alpha i3 [Source:HGNC Symbol;Acc:HGNC:4387]	hsa-miR-769-5p	Rap1 signaling pathway	6.70669e-05
ko04015	ENST00000168712	ENSG00000075388	FGF4	fibroblast growth factor 4 [Source:HGNC Symbol;Acc:HGNC:3682]	hsa-miR-769-5p	Rap1 signaling pathway	6.70669e-05
ko04015	ENST00000547856	ENSG00000079337	RAPGEF3	Rap guanine nucleotide exchange factor 3 [Source:HGNC Symbol;Acc:HGNC:16629]	hsa-miR-769-5p	Rap1 signaling pathway	6.70669e-05
ko04015	ENST00000369615	ENSG00000081026	MAGI3	membrane associated guanylate kinase, WW and PDZ domain containing 3 [Source:HGNC Symbol;Acc:HGNC:29647]	hsa-miR-769-5p	Rap1 signaling pathway	6.70669e-05
ko04015	ENST00000354336	ENSG00000099942	CRKL	CRK like proto-oncogene, adaptor protein [Source:HGNC Symbol;Acc:HGNC:2363]	hsa-miR-769-5p	Rap1 signaling pathway	6.70669e-05
ko04015	ENST00000411769	ENSG00000099942	CRKL	CRK like proto-oncogene, adaptor protein [Source:HGNC Symbol;Acc:HGNC:2363]	hsa-miR-769-5p	Rap1 signaling pathway	6.70669e-05
ko04015	ENST00000491957	ENSG00000112062	MAPK14	mitogen-activated protein kinase 14 [Source:HGNC Symbol;Acc:HGNC:6876]	hsa-miR-769-5p	Rap1 signaling pathway	6.70669e-05
ko04015	ENST00000263826	ENSG00000117020	AKT3	AKT serine/threonine kinase 3 [Source:HGNC Symbol;Acc:HGNC:393]	hsa-miR-769-5p	Rap1 signaling pathway	6.70669e-05
ko04015	ENST00000366539	ENSG00000117020	AKT3	AKT serine/threonine kinase 3 [Source:HGNC Symbol;Acc:HGNC:393]	hsa-miR-769-5p	Rap1 signaling pathway	6.70669e-05
ko04015	ENST00000371610	ENSG00000124171	PARD6B	par-6 family cell polarity regulator beta [Source:HGNC Symbol;Acc:HGNC:16245]	hsa-miR-769-5p	Rap1 signaling pathway	6.70669e-05
ko04015	ENST00000250559	ENSG00000127314	RAP1B	RAP1B, member of RAS oncogene family [Source:HGNC Symbol;Acc:HGNC:9857]	hsa-miR-769-5p	Rap1 signaling pathway	6.70669e-05
ko04015	ENST00000647672	ENSG00000127955	GNAI1	G protein subunit alpha i1 [Source:HGNC Symbol;Acc:HGNC:4384]	hsa-miR-769-5p	Rap1 signaling pathway	6.70669e-05
ko04015	ENST00000498288	ENSG00000138031	ADCY3	adenylate cyclase 3 [Source:HGNC Symbol;Acc:HGNC:234]	hsa-miR-769-5p	Rap1 signaling pathway	6.70669e-05
ko04015	ENST00000606682	ENSG00000138031	ADCY3	adenylate cyclase 3 [Source:HGNC Symbol;Acc:HGNC:234]	hsa-miR-769-5p	Rap1 signaling pathway	6.70669e-05
ko04015	ENST00000268035	ENSG00000140443	IGF1R	insulin like growth factor 1 receptor [Source:HGNC Symbol;Acc:HGNC:5465]	hsa-miR-769-5p	Rap1 signaling pathway	6.70669e-05
ko04015	ENST00000558762	ENSG00000140443	IGF1R	insulin like growth factor 1 receptor [Source:HGNC Symbol;Acc:HGNC:5465]	hsa-miR-769-5p	Rap1 signaling pathway	6.70669e-05
ko04015	ENST00000649865	ENSG00000140443	IGF1R	insulin like growth factor 1 receptor [Source:HGNC Symbol;Acc:HGNC:5465]	hsa-miR-769-5p	Rap1 signaling pathway	6.70669e-05
ko04015	ENST00000650285	ENSG00000140443	IGF1R	insulin like growth factor 1 receptor [Source:HGNC Symbol;Acc:HGNC:5465]	hsa-miR-769-5p	Rap1 signaling pathway	6.70669e-05
ko04015	ENST00000303531	ENSG00000166501	PRKCB	protein kinase C beta [Source:HGNC Symbol;Acc:HGNC:9395]	hsa-miR-769-5p	Rap1 signaling pathway	6.70669e-05
ko04015	ENST00000643927	ENSG00000166501	PRKCB	protein kinase C beta [Source:HGNC Symbol;Acc:HGNC:9395]	hsa-miR-769-5p	Rap1 signaling pathway	6.70669e-05
ko04015	ENST00000305097	ENSG00000169860	P2RY1	purinergic receptor P2Y1 [Source:HGNC Symbol;Acc:HGNC:8539]	hsa-miR-769-5p	Rap1 signaling pathway	6.70669e-05
ko04015	ENST00000330651	ENSG00000185386	MAPK11	mitogen-activated protein kinase 11 [Source:HGNC Symbol;Acc:HGNC:6873]	hsa-miR-769-5p	Rap1 signaling pathway	6.70669e-05
ko04015	ENST00000417877	ENSG00000185386	MAPK11	mitogen-activated protein kinase 11 [Source:HGNC Symbol;Acc:HGNC:6873]	hsa-miR-769-5p	Rap1 signaling pathway	6.70669e-05
ko04015	ENST00000402802	ENSG00000197461	PDGFA	platelet derived growth factor subunit A [Source:HGNC Symbol;Acc:HGNC:8799]	hsa-miR-769-5p	Rap1 signaling pathway	6.70669e-05
ko04015	ENST00000525902	ENSG00000198561	CTNND1	catenin delta 1 [Source:HGNC Symbol;Acc:HGNC:2515]	hsa-miR-769-5p	Rap1 signaling pathway	6.70669e-05
ko04015	ENST00000526772	ENSG00000198561	CTNND1	catenin delta 1 [Source:HGNC Symbol;Acc:HGNC:2515]	hsa-miR-769-5p	Rap1 signaling pathway	6.70669e-05
ko04015	ENST00000527467	ENSG00000198561	CTNND1	catenin delta 1 [Source:HGNC Symbol;Acc:HGNC:2515]	hsa-miR-769-5p	Rap1 signaling pathway	6.70669e-05
ko04015	ENST00000531014	ENSG00000198561	CTNND1	catenin delta 1 [Source:HGNC Symbol;Acc:HGNC:2515]	hsa-miR-769-5p	Rap1 signaling pathway	6.70669e-05
ko04015	ENST00000533667	ENSG00000198561	CTNND1	catenin delta 1 [Source:HGNC Symbol;Acc:HGNC:2515]	hsa-miR-769-5p	Rap1 signaling pathway	6.70669e-05
ko04015	ENST00000581503	ENSG00000266094	RASSF5	Ras association domain family member 5 [Source:HGNC Symbol;Acc:HGNC:17609]	hsa-miR-769-5p	Rap1 signaling pathway	6.70669e-05
ko04015	ENST00000581888	ENSG00000266094	RASSF5	Ras association domain family member 5 [Source:HGNC Symbol;Acc:HGNC:17609]	hsa-miR-769-5p	Rap1 signaling pathway	6.70669e-05
ko00230	ENST00000380822	ENSG00000085231	AK6	adenylate kinase 6 [Source:HGNC Symbol;Acc:HGNC:49151]	hsa-miR-769-5p	Purine metabolism	0.000100226
ko00230	ENST00000338791	ENSG00000106348	IMPDH1	inosine monophosphate dehydrogenase 1 [Source:HGNC Symbol;Acc:HGNC:6052]	hsa-miR-769-5p	Purine metabolism	0.000100226
ko00230	ENST00000354269	ENSG00000106348	IMPDH1	inosine monophosphate dehydrogenase 1 [Source:HGNC Symbol;Acc:HGNC:6052]	hsa-miR-769-5p	Purine metabolism	0.000100226
ko00230	ENST00000419067	ENSG00000106348	IMPDH1	inosine monophosphate dehydrogenase 1 [Source:HGNC Symbol;Acc:HGNC:6052]	hsa-miR-769-5p	Purine metabolism	0.000100226
ko00230	ENST00000469328	ENSG00000106348	IMPDH1	inosine monophosphate dehydrogenase 1 [Source:HGNC Symbol;Acc:HGNC:6052]	hsa-miR-769-5p	Purine metabolism	0.000100226
ko00230	ENST00000484496	ENSG00000106348	IMPDH1	inosine monophosphate dehydrogenase 1 [Source:HGNC Symbol;Acc:HGNC:6052]	hsa-miR-769-5p	Purine metabolism	0.000100226
ko00230	ENST00000496200	ENSG00000106348	IMPDH1	inosine monophosphate dehydrogenase 1 [Source:HGNC Symbol;Acc:HGNC:6052]	hsa-miR-769-5p	Purine metabolism	0.000100226
ko00230	ENST00000255266	ENSG00000132915	PDE6A	phosphodiesterase 6A [Source:HGNC Symbol;Acc:HGNC:8785]	hsa-miR-769-5p	Purine metabolism	0.000100226
ko00230	ENST00000613228	ENSG00000132915	PDE6A	phosphodiesterase 6A [Source:HGNC Symbol;Acc:HGNC:8785]	hsa-miR-769-5p	Purine metabolism	0.000100226
ko00230	ENST00000498288	ENSG00000138031	ADCY3	adenylate cyclase 3 [Source:HGNC Symbol;Acc:HGNC:234]	hsa-miR-769-5p	Purine metabolism	0.000100226
ko00230	ENST00000606682	ENSG00000138031	ADCY3	adenylate cyclase 3 [Source:HGNC Symbol;Acc:HGNC:234]	hsa-miR-769-5p	Purine metabolism	0.000100226
ko00230	ENST00000271620	ENSG00000143363	PRUNE1	prune exopolyphosphatase 1 [Source:HGNC Symbol;Acc:HGNC:13420]	hsa-miR-769-5p	Purine metabolism	0.000100226
ko00230	ENST00000368934	ENSG00000143363	PRUNE1	prune exopolyphosphatase 1 [Source:HGNC Symbol;Acc:HGNC:13420]	hsa-miR-769-5p	Purine metabolism	0.000100226
ko00230	ENST00000368935	ENSG00000143363	PRUNE1	prune exopolyphosphatase 1 [Source:HGNC Symbol;Acc:HGNC:13420]	hsa-miR-769-5p	Purine metabolism	0.000100226
ko00230	ENST00000368936	ENSG00000143363	PRUNE1	prune exopolyphosphatase 1 [Source:HGNC Symbol;Acc:HGNC:13420]	hsa-miR-769-5p	Purine metabolism	0.000100226
ko00230	ENST00000368937	ENSG00000143363	PRUNE1	prune exopolyphosphatase 1 [Source:HGNC Symbol;Acc:HGNC:13420]	hsa-miR-769-5p	Purine metabolism	0.000100226
ko00230	ENST00000287600	ENSG00000156973	PDE6D	phosphodiesterase 6D [Source:HGNC Symbol;Acc:HGNC:8788]	hsa-miR-769-5p	Purine metabolism	0.000100226
ko00230	ENST00000308191	ENSG00000171408	PDE7B	phosphodiesterase 7B [Source:HGNC Symbol;Acc:HGNC:8792]	hsa-miR-769-5p	Purine metabolism	0.000100226
ko00230	ENST00000615259	ENSG00000171408	PDE7B	phosphodiesterase 7B [Source:HGNC Symbol;Acc:HGNC:8792]	hsa-miR-769-5p	Purine metabolism	0.000100226
ko00230	ENST00000330334	ENSG00000184508	HDDC3	HD domain containing 3 [Source:HGNC Symbol;Acc:HGNC:30522]	hsa-miR-769-5p	Purine metabolism	0.000100226
ko00230	ENST00000394272	ENSG00000184508	HDDC3	HD domain containing 3 [Source:HGNC Symbol;Acc:HGNC:30522]	hsa-miR-769-5p	Purine metabolism	0.000100226
ko00230	ENST00000559898	ENSG00000184508	HDDC3	HD domain containing 3 [Source:HGNC Symbol;Acc:HGNC:30522]	hsa-miR-769-5p	Purine metabolism	0.000100226
ko00230	ENST00000646620	ENSG00000184508	HDDC3	HD domain containing 3 [Source:HGNC Symbol;Acc:HGNC:30522]	hsa-miR-769-5p	Purine metabolism	0.000100226
ko00230	ENST00000331056	ENSG00000185527	AC139530.1	Homo sapiens phosphodiesterase 6G (PDE6G), transcript variant 4, mRNA. [Source:RefSeq mRNA;Acc:NM_001365725]	hsa-miR-769-5p	Purine metabolism	0.000100226
ko00230	ENST00000571224	ENSG00000185527	AC139530.1	Homo sapiens phosphodiesterase 6G (PDE6G), transcript variant 4, mRNA. [Source:RefSeq mRNA;Acc:NM_001365725]	hsa-miR-769-5p	Purine metabolism	0.000100226
ko00230	ENST00000539367	ENSG00000186642	PDE2A	phosphodiesterase 2A [Source:HGNC Symbol;Acc:HGNC:8777]	hsa-miR-769-5p	Purine metabolism	0.000100226
ko00230	ENST00000334696	ENSG00000187097	ENTPD5	ectonucleoside triphosphate diphosphohydrolase 5 [Source:HGNC Symbol;Acc:HGNC:3367]	hsa-miR-769-5p	Purine metabolism	0.000100226
ko00230	ENST00000521288	ENSG00000198585	NUDT16	nudix hydrolase 16 [Source:HGNC Symbol;Acc:HGNC:26442]	hsa-miR-769-5p	Purine metabolism	0.000100226
ko00230	ENST00000537561	ENSG00000198585	NUDT16	nudix hydrolase 16 [Source:HGNC Symbol;Acc:HGNC:26442]	hsa-miR-769-5p	Purine metabolism	0.000100226
ko00230	ENST00000361175	ENSG00000198682	PAPSS2	3'-phosphoadenosine 5'-phosphosulfate synthase 2 [Source:HGNC Symbol;Acc:HGNC:8604]	hsa-miR-769-5p	Purine metabolism	0.000100226
ko00230	ENST00000456849	ENSG00000198682	PAPSS2	3'-phosphoadenosine 5'-phosphosulfate synthase 2 [Source:HGNC Symbol;Acc:HGNC:8604]	hsa-miR-769-5p	Purine metabolism	0.000100226
ko00230	ENST00000393196	ENSG00000239672	NME1	NME/NM23 nucleoside diphosphate kinase 1 [Source:HGNC Symbol;Acc:HGNC:7849]	hsa-miR-769-5p	Purine metabolism	0.000100226
ko00230	ENST00000511355	ENSG00000239672	NME1	NME/NM23 nucleoside diphosphate kinase 1 [Source:HGNC Symbol;Acc:HGNC:7849]	hsa-miR-769-5p	Purine metabolism	0.000100226
ko05032	ENST00000369851	ENSG00000065135	GNAI3	G protein subunit alpha i3 [Source:HGNC Symbol;Acc:HGNC:4387]	hsa-miR-769-5p	Morphine addiction	0.000117076
ko05032	ENST00000264318	ENSG00000109158	GABRA4	gamma-aminobutyric acid type A receptor alpha4 subunit [Source:HGNC Symbol;Acc:HGNC:4078]	hsa-miR-769-5p	Morphine addiction	0.000117076
ko05032	ENST00000330432	ENSG00000112038	OPRM1	opioid receptor mu 1 [Source:HGNC Symbol;Acc:HGNC:8156]	hsa-miR-769-5p	Morphine addiction	0.000117076
ko05032	ENST00000522990	ENSG00000113327	GABRG2	gamma-aminobutyric acid type A receptor gamma2 subunit [Source:HGNC Symbol;Acc:HGNC:4087]	hsa-miR-769-5p	Morphine addiction	0.000117076
ko05032	ENST00000523372	ENSG00000113327	GABRG2	gamma-aminobutyric acid type A receptor gamma2 subunit [Source:HGNC Symbol;Acc:HGNC:4087]	hsa-miR-769-5p	Morphine addiction	0.000117076
ko05032	ENST00000638877	ENSG00000113327	GABRG2	gamma-aminobutyric acid type A receptor gamma2 subunit [Source:HGNC Symbol;Acc:HGNC:4087]	hsa-miR-769-5p	Morphine addiction	0.000117076
ko05032	ENST00000639424	ENSG00000113327	GABRG2	gamma-aminobutyric acid type A receptor gamma2 subunit [Source:HGNC Symbol;Acc:HGNC:4087]	hsa-miR-769-5p	Morphine addiction	0.000117076
ko05032	ENST00000640910	ENSG00000113327	GABRG2	gamma-aminobutyric acid type A receptor gamma2 subunit [Source:HGNC Symbol;Acc:HGNC:4087]	hsa-miR-769-5p	Morphine addiction	0.000117076
ko05032	ENST00000647672	ENSG00000127955	GNAI1	G protein subunit alpha i1 [Source:HGNC Symbol;Acc:HGNC:4384]	hsa-miR-769-5p	Morphine addiction	0.000117076
ko05032	ENST00000498288	ENSG00000138031	ADCY3	adenylate cyclase 3 [Source:HGNC Symbol;Acc:HGNC:234]	hsa-miR-769-5p	Morphine addiction	0.000117076
ko05032	ENST00000606682	ENSG00000138031	ADCY3	adenylate cyclase 3 [Source:HGNC Symbol;Acc:HGNC:234]	hsa-miR-769-5p	Morphine addiction	0.000117076
ko05032	ENST00000555632	ENSG00000166206	GABRB3	gamma-aminobutyric acid type A receptor beta3 subunit [Source:HGNC Symbol;Acc:HGNC:4083]	hsa-miR-769-5p	Morphine addiction	0.000117076
ko05032	ENST00000635994	ENSG00000166206	GABRB3	gamma-aminobutyric acid type A receptor beta3 subunit [Source:HGNC Symbol;Acc:HGNC:4083]	hsa-miR-769-5p	Morphine addiction	0.000117076
ko05032	ENST00000303531	ENSG00000166501	PRKCB	protein kinase C beta [Source:HGNC Symbol;Acc:HGNC:9395]	hsa-miR-769-5p	Morphine addiction	0.000117076
ko05032	ENST00000643927	ENSG00000166501	PRKCB	protein kinase C beta [Source:HGNC Symbol;Acc:HGNC:9395]	hsa-miR-769-5p	Morphine addiction	0.000117076
ko05032	ENST00000308191	ENSG00000171408	PDE7B	phosphodiesterase 7B [Source:HGNC Symbol;Acc:HGNC:8792]	hsa-miR-769-5p	Morphine addiction	0.000117076
ko05032	ENST00000615259	ENSG00000171408	PDE7B	phosphodiesterase 7B [Source:HGNC Symbol;Acc:HGNC:8792]	hsa-miR-769-5p	Morphine addiction	0.000117076
ko05032	ENST00000539367	ENSG00000186642	PDE2A	phosphodiesterase 2A [Source:HGNC Symbol;Acc:HGNC:8777]	hsa-miR-769-5p	Morphine addiction	0.000117076
ko05223	ENST00000360661	ENSG00000030110	BAK1	BCL2 antagonist/killer 1 [Source:HGNC Symbol;Acc:HGNC:949]	hsa-miR-769-5p	Non-small cell lung cancer	0.000123574
ko05223	ENST00000374467	ENSG00000030110	BAK1	BCL2 antagonist/killer 1 [Source:HGNC Symbol;Acc:HGNC:949]	hsa-miR-769-5p	Non-small cell lung cancer	0.000123574
ko05223	ENST00000442998	ENSG00000030110	BAK1	BCL2 antagonist/killer 1 [Source:HGNC Symbol;Acc:HGNC:949]	hsa-miR-769-5p	Non-small cell lung cancer	0.000123574
ko05223	ENST00000327761	ENSG00000068028	RASSF1	Ras association domain family member 1 [Source:HGNC Symbol;Acc:HGNC:9882]	hsa-miR-769-5p	Non-small cell lung cancer	0.000123574
ko05223	ENST00000357043	ENSG00000068028	RASSF1	Ras association domain family member 1 [Source:HGNC Symbol;Acc:HGNC:9882]	hsa-miR-769-5p	Non-small cell lung cancer	0.000123574
ko05223	ENST00000359365	ENSG00000068028	RASSF1	Ras association domain family member 1 [Source:HGNC Symbol;Acc:HGNC:9882]	hsa-miR-769-5p	Non-small cell lung cancer	0.000123574
ko05223	ENST00000395117	ENSG00000068028	RASSF1	Ras association domain family member 1 [Source:HGNC Symbol;Acc:HGNC:9882]	hsa-miR-769-5p	Non-small cell lung cancer	0.000123574
ko05223	ENST00000395126	ENSG00000068028	RASSF1	Ras association domain family member 1 [Source:HGNC Symbol;Acc:HGNC:9882]	hsa-miR-769-5p	Non-small cell lung cancer	0.000123574
ko05223	ENST00000482447	ENSG00000068028	RASSF1	Ras association domain family member 1 [Source:HGNC Symbol;Acc:HGNC:9882]	hsa-miR-769-5p	Non-small cell lung cancer	0.000123574
ko05223	ENST00000616212	ENSG00000068028	RASSF1	Ras association domain family member 1 [Source:HGNC Symbol;Acc:HGNC:9882]	hsa-miR-769-5p	Non-small cell lung cancer	0.000123574
ko05223	ENST00000487587	ENSG00000101109	STK4	serine/threonine kinase 4 [Source:HGNC Symbol;Acc:HGNC:11408]	hsa-miR-769-5p	Non-small cell lung cancer	0.000123574
ko05223	ENST00000458235	ENSG00000105639	JAK3	Janus kinase 3 [Source:HGNC Symbol;Acc:HGNC:6193]	hsa-miR-769-5p	Non-small cell lung cancer	0.000123574
ko05223	ENST00000527670	ENSG00000105639	JAK3	Janus kinase 3 [Source:HGNC Symbol;Acc:HGNC:6193]	hsa-miR-769-5p	Non-small cell lung cancer	0.000123574
ko05223	ENST00000263826	ENSG00000117020	AKT3	AKT serine/threonine kinase 3 [Source:HGNC Symbol;Acc:HGNC:393]	hsa-miR-769-5p	Non-small cell lung cancer	0.000123574
ko05223	ENST00000366539	ENSG00000117020	AKT3	AKT serine/threonine kinase 3 [Source:HGNC Symbol;Acc:HGNC:393]	hsa-miR-769-5p	Non-small cell lung cancer	0.000123574
ko05223	ENST00000303531	ENSG00000166501	PRKCB	protein kinase C beta [Source:HGNC Symbol;Acc:HGNC:9395]	hsa-miR-769-5p	Non-small cell lung cancer	0.000123574
ko05223	ENST00000643927	ENSG00000166501	PRKCB	protein kinase C beta [Source:HGNC Symbol;Acc:HGNC:9395]	hsa-miR-769-5p	Non-small cell lung cancer	0.000123574
ko05223	ENST00000581503	ENSG00000266094	RASSF5	Ras association domain family member 5 [Source:HGNC Symbol;Acc:HGNC:17609]	hsa-miR-769-5p	Non-small cell lung cancer	0.000123574
ko05223	ENST00000581888	ENSG00000266094	RASSF5	Ras association domain family member 5 [Source:HGNC Symbol;Acc:HGNC:17609]	hsa-miR-769-5p	Non-small cell lung cancer	0.000123574
ko05212	ENST00000360661	ENSG00000030110	BAK1	BCL2 antagonist/killer 1 [Source:HGNC Symbol;Acc:HGNC:949]	hsa-miR-769-5p	Pancreatic cancer	0.000138368
ko05212	ENST00000374467	ENSG00000030110	BAK1	BCL2 antagonist/killer 1 [Source:HGNC Symbol;Acc:HGNC:949]	hsa-miR-769-5p	Pancreatic cancer	0.000138368
ko05212	ENST00000442998	ENSG00000030110	BAK1	BCL2 antagonist/killer 1 [Source:HGNC Symbol;Acc:HGNC:949]	hsa-miR-769-5p	Pancreatic cancer	0.000138368
ko05212	ENST00000343111	ENSG00000050748	MAPK9	mitogen-activated protein kinase 9 [Source:HGNC Symbol;Acc:HGNC:6886]	hsa-miR-769-5p	Pancreatic cancer	0.000138368
ko05212	ENST00000393360	ENSG00000050748	MAPK9	mitogen-activated protein kinase 9 [Source:HGNC Symbol;Acc:HGNC:6886]	hsa-miR-769-5p	Pancreatic cancer	0.000138368
ko05212	ENST00000452135	ENSG00000050748	MAPK9	mitogen-activated protein kinase 9 [Source:HGNC Symbol;Acc:HGNC:6886]	hsa-miR-769-5p	Pancreatic cancer	0.000138368
ko05212	ENST00000455781	ENSG00000050748	MAPK9	mitogen-activated protein kinase 9 [Source:HGNC Symbol;Acc:HGNC:6886]	hsa-miR-769-5p	Pancreatic cancer	0.000138368
ko05212	ENST00000360332	ENSG00000107643	MAPK8	mitogen-activated protein kinase 8 [Source:HGNC Symbol;Acc:HGNC:6881]	hsa-miR-769-5p	Pancreatic cancer	0.000138368
ko05212	ENST00000374176	ENSG00000107643	MAPK8	mitogen-activated protein kinase 8 [Source:HGNC Symbol;Acc:HGNC:6881]	hsa-miR-769-5p	Pancreatic cancer	0.000138368
ko05212	ENST00000374179	ENSG00000107643	MAPK8	mitogen-activated protein kinase 8 [Source:HGNC Symbol;Acc:HGNC:6881]	hsa-miR-769-5p	Pancreatic cancer	0.000138368
ko05212	ENST00000374182	ENSG00000107643	MAPK8	mitogen-activated protein kinase 8 [Source:HGNC Symbol;Acc:HGNC:6881]	hsa-miR-769-5p	Pancreatic cancer	0.000138368
ko05212	ENST00000374189	ENSG00000107643	MAPK8	mitogen-activated protein kinase 8 [Source:HGNC Symbol;Acc:HGNC:6881]	hsa-miR-769-5p	Pancreatic cancer	0.000138368
ko05212	ENST00000395611	ENSG00000107643	MAPK8	mitogen-activated protein kinase 8 [Source:HGNC Symbol;Acc:HGNC:6881]	hsa-miR-769-5p	Pancreatic cancer	0.000138368
ko05212	ENST00000652569	ENSG00000109320	NFKB1	nuclear factor kappa B subunit 1 [Source:HGNC Symbol;Acc:HGNC:7794]	hsa-miR-769-5p	Pancreatic cancer	0.000138368
ko05212	ENST00000452281	ENSG00000115415	STAT1	signal transducer and activator of transcription 1 [Source:HGNC Symbol;Acc:HGNC:11362]	hsa-miR-769-5p	Pancreatic cancer	0.000138368
ko05212	ENST00000540176	ENSG00000115415	STAT1	signal transducer and activator of transcription 1 [Source:HGNC Symbol;Acc:HGNC:11362]	hsa-miR-769-5p	Pancreatic cancer	0.000138368
ko05212	ENST00000263826	ENSG00000117020	AKT3	AKT serine/threonine kinase 3 [Source:HGNC Symbol;Acc:HGNC:393]	hsa-miR-769-5p	Pancreatic cancer	0.000138368
ko05212	ENST00000366539	ENSG00000117020	AKT3	AKT serine/threonine kinase 3 [Source:HGNC Symbol;Acc:HGNC:393]	hsa-miR-769-5p	Pancreatic cancer	0.000138368
ko05212	ENST00000327367	ENSG00000166949	SMAD3	SMAD family member 3 [Source:HGNC Symbol;Acc:HGNC:6769]	hsa-miR-769-5p	Pancreatic cancer	0.000138368
ko05212	ENST00000262160	ENSG00000175387	SMAD2	SMAD family member 2 [Source:HGNC Symbol;Acc:HGNC:6768]	hsa-miR-769-5p	Pancreatic cancer	0.000138368
ko05212	ENST00000356825	ENSG00000175387	SMAD2	SMAD family member 2 [Source:HGNC Symbol;Acc:HGNC:6768]	hsa-miR-769-5p	Pancreatic cancer	0.000138368
ko05212	ENST00000402690	ENSG00000175387	SMAD2	SMAD family member 2 [Source:HGNC Symbol;Acc:HGNC:6768]	hsa-miR-769-5p	Pancreatic cancer	0.000138368
ko05212	ENST00000586040	ENSG00000175387	SMAD2	SMAD family member 2 [Source:HGNC Symbol;Acc:HGNC:6768]	hsa-miR-769-5p	Pancreatic cancer	0.000138368
ko05206	ENST00000360661	ENSG00000030110	BAK1	BCL2 antagonist/killer 1 [Source:HGNC Symbol;Acc:HGNC:949]	hsa-miR-769-5p	MicroRNAs in cancer	0.000159612
ko05206	ENST00000374467	ENSG00000030110	BAK1	BCL2 antagonist/killer 1 [Source:HGNC Symbol;Acc:HGNC:949]	hsa-miR-769-5p	MicroRNAs in cancer	0.000159612
ko05206	ENST00000442998	ENSG00000030110	BAK1	BCL2 antagonist/killer 1 [Source:HGNC Symbol;Acc:HGNC:949]	hsa-miR-769-5p	MicroRNAs in cancer	0.000159612
ko05206	ENST00000327761	ENSG00000068028	RASSF1	Ras association domain family member 1 [Source:HGNC Symbol;Acc:HGNC:9882]	hsa-miR-769-5p	MicroRNAs in cancer	0.000159612
ko05206	ENST00000357043	ENSG00000068028	RASSF1	Ras association domain family member 1 [Source:HGNC Symbol;Acc:HGNC:9882]	hsa-miR-769-5p	MicroRNAs in cancer	0.000159612
ko05206	ENST00000359365	ENSG00000068028	RASSF1	Ras association domain family member 1 [Source:HGNC Symbol;Acc:HGNC:9882]	hsa-miR-769-5p	MicroRNAs in cancer	0.000159612
ko05206	ENST00000395117	ENSG00000068028	RASSF1	Ras association domain family member 1 [Source:HGNC Symbol;Acc:HGNC:9882]	hsa-miR-769-5p	MicroRNAs in cancer	0.000159612
ko05206	ENST00000395126	ENSG00000068028	RASSF1	Ras association domain family member 1 [Source:HGNC Symbol;Acc:HGNC:9882]	hsa-miR-769-5p	MicroRNAs in cancer	0.000159612
ko05206	ENST00000482447	ENSG00000068028	RASSF1	Ras association domain family member 1 [Source:HGNC Symbol;Acc:HGNC:9882]	hsa-miR-769-5p	MicroRNAs in cancer	0.000159612
ko05206	ENST00000616212	ENSG00000068028	RASSF1	Ras association domain family member 1 [Source:HGNC Symbol;Acc:HGNC:9882]	hsa-miR-769-5p	MicroRNAs in cancer	0.000159612
ko05206	ENST00000354336	ENSG00000099942	CRKL	CRK like proto-oncogene, adaptor protein [Source:HGNC Symbol;Acc:HGNC:2363]	hsa-miR-769-5p	MicroRNAs in cancer	0.000159612
ko05206	ENST00000411769	ENSG00000099942	CRKL	CRK like proto-oncogene, adaptor protein [Source:HGNC Symbol;Acc:HGNC:2363]	hsa-miR-769-5p	MicroRNAs in cancer	0.000159612
ko05206	ENST00000614987	ENSG00000100784	RPS6KA5	ribosomal protein S6 kinase A5 [Source:HGNC Symbol;Acc:HGNC:10434]	hsa-miR-769-5p	MicroRNAs in cancer	0.000159612
ko05206	ENST00000240093	ENSG00000104290	FZD3	frizzled class receptor 3 [Source:HGNC Symbol;Acc:HGNC:4041]	hsa-miR-769-5p	MicroRNAs in cancer	0.000159612
ko05206	ENST00000537916	ENSG00000104290	FZD3	frizzled class receptor 3 [Source:HGNC Symbol;Acc:HGNC:4041]	hsa-miR-769-5p	MicroRNAs in cancer	0.000159612
ko05206	ENST00000652569	ENSG00000109320	NFKB1	nuclear factor kappa B subunit 1 [Source:HGNC Symbol;Acc:HGNC:7794]	hsa-miR-769-5p	MicroRNAs in cancer	0.000159612
ko05206	ENST00000372764	ENSG00000122861	PLAU	plasminogen activator, urokinase [Source:HGNC Symbol;Acc:HGNC:9052]	hsa-miR-769-5p	MicroRNAs in cancer	0.000159612
ko05206	ENST00000446342	ENSG00000122861	PLAU	plasminogen activator, urokinase [Source:HGNC Symbol;Acc:HGNC:9052]	hsa-miR-769-5p	MicroRNAs in cancer	0.000159612
ko05206	ENST00000640021	ENSG00000134250	NOTCH2	notch 2 [Source:HGNC Symbol;Acc:HGNC:7882]	hsa-miR-769-5p	MicroRNAs in cancer	0.000159612
ko05206	ENST00000311966	ENSG00000135423	GLS2	glutaminase 2 [Source:HGNC Symbol;Acc:HGNC:29570]	hsa-miR-769-5p	MicroRNAs in cancer	0.000159612
ko05206	ENST00000424141	ENSG00000135423	GLS2	glutaminase 2 [Source:HGNC Symbol;Acc:HGNC:29570]	hsa-miR-769-5p	MicroRNAs in cancer	0.000159612
ko05206	ENST00000479952	ENSG00000135423	GLS2	glutaminase 2 [Source:HGNC Symbol;Acc:HGNC:29570]	hsa-miR-769-5p	MicroRNAs in cancer	0.000159612
ko05206	ENST00000486433	ENSG00000135423	GLS2	glutaminase 2 [Source:HGNC Symbol;Acc:HGNC:29570]	hsa-miR-769-5p	MicroRNAs in cancer	0.000159612
ko05206	ENST00000539272	ENSG00000135423	GLS2	glutaminase 2 [Source:HGNC Symbol;Acc:HGNC:29570]	hsa-miR-769-5p	MicroRNAs in cancer	0.000159612
ko05206	ENST00000610413	ENSG00000135423	GLS2	glutaminase 2 [Source:HGNC Symbol;Acc:HGNC:29570]	hsa-miR-769-5p	MicroRNAs in cancer	0.000159612
ko05206	ENST00000623608	ENSG00000135423	GLS2	glutaminase 2 [Source:HGNC Symbol;Acc:HGNC:29570]	hsa-miR-769-5p	MicroRNAs in cancer	0.000159612
ko05206	ENST00000610733	ENSG00000140416	TPM1	tropomyosin 1 [Source:HGNC Symbol;Acc:HGNC:12010]	hsa-miR-769-5p	MicroRNAs in cancer	0.000159612
ko05206	ENST00000280154	ENSG00000150593	PDCD4	programmed cell death 4 [Source:HGNC Symbol;Acc:HGNC:8763]	hsa-miR-769-5p	MicroRNAs in cancer	0.000159612
ko05206	ENST00000393104	ENSG00000150593	PDCD4	programmed cell death 4 [Source:HGNC Symbol;Acc:HGNC:8763]	hsa-miR-769-5p	MicroRNAs in cancer	0.000159612
ko05206	ENST00000431217	ENSG00000153094	BCL2L11	BCL2 like 11 [Source:HGNC Symbol;Acc:HGNC:994]	hsa-miR-769-5p	MicroRNAs in cancer	0.000159612
ko05206	ENST00000437029	ENSG00000153094	BCL2L11	BCL2 like 11 [Source:HGNC Symbol;Acc:HGNC:994]	hsa-miR-769-5p	MicroRNAs in cancer	0.000159612
ko05206	ENST00000452231	ENSG00000153094	BCL2L11	BCL2 like 11 [Source:HGNC Symbol;Acc:HGNC:994]	hsa-miR-769-5p	MicroRNAs in cancer	0.000159612
ko05206	ENST00000622509	ENSG00000153094	BCL2L11	BCL2 like 11 [Source:HGNC Symbol;Acc:HGNC:994]	hsa-miR-769-5p	MicroRNAs in cancer	0.000159612
ko05206	ENST00000367145	ENSG00000158715	SLC45A3	solute carrier family 45 member 3 [Source:HGNC Symbol;Acc:HGNC:8642]	hsa-miR-769-5p	MicroRNAs in cancer	0.000159612
ko05206	ENST00000303531	ENSG00000166501	PRKCB	protein kinase C beta [Source:HGNC Symbol;Acc:HGNC:9395]	hsa-miR-769-5p	MicroRNAs in cancer	0.000159612
ko05206	ENST00000643927	ENSG00000166501	PRKCB	protein kinase C beta [Source:HGNC Symbol;Acc:HGNC:9395]	hsa-miR-769-5p	MicroRNAs in cancer	0.000159612
ko05206	ENST00000402802	ENSG00000197461	PDGFA	platelet derived growth factor subunit A [Source:HGNC Symbol;Acc:HGNC:8799]	hsa-miR-769-5p	MicroRNAs in cancer	0.000159612
ko04152	ENST00000372920	ENSG00000101076	HNF4A	hepatocyte nuclear factor 4 alpha [Source:HGNC Symbol;Acc:HGNC:5024]	hsa-miR-769-5p	AMPK signaling pathway	0.000232778
ko04152	ENST00000471143	ENSG00000103197	TSC2	TSC complex subunit 2 [Source:HGNC Symbol;Acc:HGNC:12363]	hsa-miR-769-5p	AMPK signaling pathway	0.000232778
ko04152	ENST00000483020	ENSG00000103197	TSC2	TSC complex subunit 2 [Source:HGNC Symbol;Acc:HGNC:12363]	hsa-miR-769-5p	AMPK signaling pathway	0.000232778
ko04152	ENST00000644417	ENSG00000103197	TSC2	TSC complex subunit 2 [Source:HGNC Symbol;Acc:HGNC:12363]	hsa-miR-769-5p	AMPK signaling pathway	0.000232778
ko04152	ENST00000263026	ENSG00000103319	EEF2K	eukaryotic elongation factor 2 kinase [Source:HGNC Symbol;Acc:HGNC:24615]	hsa-miR-769-5p	AMPK signaling pathway	0.000232778
ko04152	ENST00000322088	ENSG00000105568	PPP2R1A	protein phosphatase 2 scaffold subunit Aalpha [Source:HGNC Symbol;Acc:HGNC:9302]	hsa-miR-769-5p	AMPK signaling pathway	0.000232778
ko04152	ENST00000287878	ENSG00000106617	PRKAG2	protein kinase AMP-activated non-catalytic subunit gamma 2 [Source:HGNC Symbol;Acc:HGNC:9386]	hsa-miR-769-5p	AMPK signaling pathway	0.000232778
ko04152	ENST00000418337	ENSG00000106617	PRKAG2	protein kinase AMP-activated non-catalytic subunit gamma 2 [Source:HGNC Symbol;Acc:HGNC:9386]	hsa-miR-769-5p	AMPK signaling pathway	0.000232778
ko04152	ENST00000476632	ENSG00000106617	PRKAG2	protein kinase AMP-activated non-catalytic subunit gamma 2 [Source:HGNC Symbol;Acc:HGNC:9386]	hsa-miR-769-5p	AMPK signaling pathway	0.000232778
ko04152	ENST00000492843	ENSG00000106617	PRKAG2	protein kinase AMP-activated non-catalytic subunit gamma 2 [Source:HGNC Symbol;Acc:HGNC:9386]	hsa-miR-769-5p	AMPK signaling pathway	0.000232778
ko04152	ENST00000650858	ENSG00000106617	PRKAG2	protein kinase AMP-activated non-catalytic subunit gamma 2 [Source:HGNC Symbol;Acc:HGNC:9386]	hsa-miR-769-5p	AMPK signaling pathway	0.000232778
ko04152	ENST00000651378	ENSG00000106617	PRKAG2	protein kinase AMP-activated non-catalytic subunit gamma 2 [Source:HGNC Symbol;Acc:HGNC:9386]	hsa-miR-769-5p	AMPK signaling pathway	0.000232778
ko04152	ENST00000651764	ENSG00000106617	PRKAG2	protein kinase AMP-activated non-catalytic subunit gamma 2 [Source:HGNC Symbol;Acc:HGNC:9386]	hsa-miR-769-5p	AMPK signaling pathway	0.000232778
ko04152	ENST00000651836	ENSG00000106617	PRKAG2	protein kinase AMP-activated non-catalytic subunit gamma 2 [Source:HGNC Symbol;Acc:HGNC:9386]	hsa-miR-769-5p	AMPK signaling pathway	0.000232778
ko04152	ENST00000652159	ENSG00000106617	PRKAG2	protein kinase AMP-activated non-catalytic subunit gamma 2 [Source:HGNC Symbol;Acc:HGNC:9386]	hsa-miR-769-5p	AMPK signaling pathway	0.000232778
ko04152	ENST00000287936	ENSG00000113161	HMGCR	3-hydroxy-3-methylglutaryl-CoA reductase [Source:HGNC Symbol;Acc:HGNC:5006]	hsa-miR-769-5p	AMPK signaling pathway	0.000232778
ko04152	ENST00000343975	ENSG00000113161	HMGCR	3-hydroxy-3-methylglutaryl-CoA reductase [Source:HGNC Symbol;Acc:HGNC:5006]	hsa-miR-769-5p	AMPK signaling pathway	0.000232778
ko04152	ENST00000511206	ENSG00000113161	HMGCR	3-hydroxy-3-methylglutaryl-CoA reductase [Source:HGNC Symbol;Acc:HGNC:5006]	hsa-miR-769-5p	AMPK signaling pathway	0.000232778
ko04152	ENST00000263826	ENSG00000117020	AKT3	AKT serine/threonine kinase 3 [Source:HGNC Symbol;Acc:HGNC:393]	hsa-miR-769-5p	AMPK signaling pathway	0.000232778
ko04152	ENST00000366539	ENSG00000117020	AKT3	AKT serine/threonine kinase 3 [Source:HGNC Symbol;Acc:HGNC:393]	hsa-miR-769-5p	AMPK signaling pathway	0.000232778
ko04152	ENST00000397128	ENSG00000132356	PRKAA1	protein kinase AMP-activated catalytic subunit alpha 1 [Source:HGNC Symbol;Acc:HGNC:9376]	hsa-miR-769-5p	AMPK signaling pathway	0.000232778
ko04152	ENST00000268035	ENSG00000140443	IGF1R	insulin like growth factor 1 receptor [Source:HGNC Symbol;Acc:HGNC:5465]	hsa-miR-769-5p	AMPK signaling pathway	0.000232778
ko04152	ENST00000558762	ENSG00000140443	IGF1R	insulin like growth factor 1 receptor [Source:HGNC Symbol;Acc:HGNC:5465]	hsa-miR-769-5p	AMPK signaling pathway	0.000232778
ko04152	ENST00000649865	ENSG00000140443	IGF1R	insulin like growth factor 1 receptor [Source:HGNC Symbol;Acc:HGNC:5465]	hsa-miR-769-5p	AMPK signaling pathway	0.000232778
ko04152	ENST00000650285	ENSG00000140443	IGF1R	insulin like growth factor 1 receptor [Source:HGNC Symbol;Acc:HGNC:5465]	hsa-miR-769-5p	AMPK signaling pathway	0.000232778
ko04152	ENST00000273908	ENSG00000145284	SCD5	stearoyl-CoA desaturase 5 [Source:HGNC Symbol;Acc:HGNC:21088]	hsa-miR-769-5p	AMPK signaling pathway	0.000232778
ko04152	ENST00000642646	ENSG00000165699	TSC1	TSC complex subunit 1 [Source:HGNC Symbol;Acc:HGNC:12362]	hsa-miR-769-5p	AMPK signaling pathway	0.000232778
ko04152	ENST00000642745	ENSG00000165699	TSC1	TSC complex subunit 1 [Source:HGNC Symbol;Acc:HGNC:12362]	hsa-miR-769-5p	AMPK signaling pathway	0.000232778
ko04152	ENST00000645150	ENSG00000165699	TSC1	TSC complex subunit 1 [Source:HGNC Symbol;Acc:HGNC:12362]	hsa-miR-769-5p	AMPK signaling pathway	0.000232778
ko04012	ENST00000343111	ENSG00000050748	MAPK9	mitogen-activated protein kinase 9 [Source:HGNC Symbol;Acc:HGNC:6886]	hsa-miR-769-5p	ErbB signaling pathway	0.000249361
ko04012	ENST00000393360	ENSG00000050748	MAPK9	mitogen-activated protein kinase 9 [Source:HGNC Symbol;Acc:HGNC:6886]	hsa-miR-769-5p	ErbB signaling pathway	0.000249361
ko04012	ENST00000452135	ENSG00000050748	MAPK9	mitogen-activated protein kinase 9 [Source:HGNC Symbol;Acc:HGNC:6886]	hsa-miR-769-5p	ErbB signaling pathway	0.000249361
ko04012	ENST00000455781	ENSG00000050748	MAPK9	mitogen-activated protein kinase 9 [Source:HGNC Symbol;Acc:HGNC:6886]	hsa-miR-769-5p	ErbB signaling pathway	0.000249361
ko04012	ENST00000264235	ENSG00000082701	GSK3B	glycogen synthase kinase 3 beta [Source:HGNC Symbol;Acc:HGNC:4617]	hsa-miR-769-5p	ErbB signaling pathway	0.000249361
ko04012	ENST00000354336	ENSG00000099942	CRKL	CRK like proto-oncogene, adaptor protein [Source:HGNC Symbol;Acc:HGNC:2363]	hsa-miR-769-5p	ErbB signaling pathway	0.000249361
ko04012	ENST00000411769	ENSG00000099942	CRKL	CRK like proto-oncogene, adaptor protein [Source:HGNC Symbol;Acc:HGNC:2363]	hsa-miR-769-5p	ErbB signaling pathway	0.000249361
ko04012	ENST00000360332	ENSG00000107643	MAPK8	mitogen-activated protein kinase 8 [Source:HGNC Symbol;Acc:HGNC:6881]	hsa-miR-769-5p	ErbB signaling pathway	0.000249361
ko04012	ENST00000374176	ENSG00000107643	MAPK8	mitogen-activated protein kinase 8 [Source:HGNC Symbol;Acc:HGNC:6881]	hsa-miR-769-5p	ErbB signaling pathway	0.000249361
ko04012	ENST00000374179	ENSG00000107643	MAPK8	mitogen-activated protein kinase 8 [Source:HGNC Symbol;Acc:HGNC:6881]	hsa-miR-769-5p	ErbB signaling pathway	0.000249361
ko04012	ENST00000374182	ENSG00000107643	MAPK8	mitogen-activated protein kinase 8 [Source:HGNC Symbol;Acc:HGNC:6881]	hsa-miR-769-5p	ErbB signaling pathway	0.000249361
ko04012	ENST00000374189	ENSG00000107643	MAPK8	mitogen-activated protein kinase 8 [Source:HGNC Symbol;Acc:HGNC:6881]	hsa-miR-769-5p	ErbB signaling pathway	0.000249361
ko04012	ENST00000395611	ENSG00000107643	MAPK8	mitogen-activated protein kinase 8 [Source:HGNC Symbol;Acc:HGNC:6881]	hsa-miR-769-5p	ErbB signaling pathway	0.000249361
ko04012	ENST00000263826	ENSG00000117020	AKT3	AKT serine/threonine kinase 3 [Source:HGNC Symbol;Acc:HGNC:393]	hsa-miR-769-5p	ErbB signaling pathway	0.000249361
ko04012	ENST00000366539	ENSG00000117020	AKT3	AKT serine/threonine kinase 3 [Source:HGNC Symbol;Acc:HGNC:393]	hsa-miR-769-5p	ErbB signaling pathway	0.000249361
ko04012	ENST00000244869	ENSG00000124882	EREG	epiregulin [Source:HGNC Symbol;Acc:HGNC:3443]	hsa-miR-769-5p	ErbB signaling pathway	0.000249361
ko04012	ENST00000303531	ENSG00000166501	PRKCB	protein kinase C beta [Source:HGNC Symbol;Acc:HGNC:9395]	hsa-miR-769-5p	ErbB signaling pathway	0.000249361
ko04012	ENST00000643927	ENSG00000166501	PRKCB	protein kinase C beta [Source:HGNC Symbol;Acc:HGNC:9395]	hsa-miR-769-5p	ErbB signaling pathway	0.000249361
ko04012	ENST00000453867	ENSG00000259288	BUB1B-PAK6	BUB1B-PAK6 readthrough [Source:HGNC Symbol;Acc:HGNC:52276]	hsa-miR-769-5p	ErbB signaling pathway	0.000249361
ko04012	ENST00000558658	ENSG00000259288	BUB1B-PAK6	BUB1B-PAK6 readthrough [Source:HGNC Symbol;Acc:HGNC:52276]	hsa-miR-769-5p	ErbB signaling pathway	0.000249361
ko05215	ENST00000264235	ENSG00000082701	GSK3B	glycogen synthase kinase 3 beta [Source:HGNC Symbol;Acc:HGNC:4617]	hsa-miR-769-5p	Prostate cancer	0.000257426
ko05215	ENST00000652569	ENSG00000109320	NFKB1	nuclear factor kappa B subunit 1 [Source:HGNC Symbol;Acc:HGNC:7794]	hsa-miR-769-5p	Prostate cancer	0.000257426
ko05215	ENST00000263826	ENSG00000117020	AKT3	AKT serine/threonine kinase 3 [Source:HGNC Symbol;Acc:HGNC:393]	hsa-miR-769-5p	Prostate cancer	0.000257426
ko05215	ENST00000366539	ENSG00000117020	AKT3	AKT serine/threonine kinase 3 [Source:HGNC Symbol;Acc:HGNC:393]	hsa-miR-769-5p	Prostate cancer	0.000257426
ko05215	ENST00000372764	ENSG00000122861	PLAU	plasminogen activator, urokinase [Source:HGNC Symbol;Acc:HGNC:9052]	hsa-miR-769-5p	Prostate cancer	0.000257426
ko05215	ENST00000446342	ENSG00000122861	PLAU	plasminogen activator, urokinase [Source:HGNC Symbol;Acc:HGNC:9052]	hsa-miR-769-5p	Prostate cancer	0.000257426
ko05215	ENST00000555357	ENSG00000123374	CDK2	cyclin dependent kinase 2 [Source:HGNC Symbol;Acc:HGNC:1771]	hsa-miR-769-5p	Prostate cancer	0.000257426
ko05215	ENST00000555408	ENSG00000123374	CDK2	cyclin dependent kinase 2 [Source:HGNC Symbol;Acc:HGNC:1771]	hsa-miR-769-5p	Prostate cancer	0.000257426
ko05215	ENST00000268035	ENSG00000140443	IGF1R	insulin like growth factor 1 receptor [Source:HGNC Symbol;Acc:HGNC:5465]	hsa-miR-769-5p	Prostate cancer	0.000257426
ko05215	ENST00000558762	ENSG00000140443	IGF1R	insulin like growth factor 1 receptor [Source:HGNC Symbol;Acc:HGNC:5465]	hsa-miR-769-5p	Prostate cancer	0.000257426
ko05215	ENST00000649865	ENSG00000140443	IGF1R	insulin like growth factor 1 receptor [Source:HGNC Symbol;Acc:HGNC:5465]	hsa-miR-769-5p	Prostate cancer	0.000257426
ko05215	ENST00000650285	ENSG00000140443	IGF1R	insulin like growth factor 1 receptor [Source:HGNC Symbol;Acc:HGNC:5465]	hsa-miR-769-5p	Prostate cancer	0.000257426
ko05215	ENST00000402802	ENSG00000197461	PDGFA	platelet derived growth factor subunit A [Source:HGNC Symbol;Acc:HGNC:8799]	hsa-miR-769-5p	Prostate cancer	0.000257426
ko05215	ENST00000622030	ENSG00000277893	SRD5A2	steroid 5 alpha-reductase 2 [Source:HGNC Symbol;Acc:HGNC:11285]	hsa-miR-769-5p	Prostate cancer	0.000257426
ko04725	ENST00000369851	ENSG00000065135	GNAI3	G protein subunit alpha i3 [Source:HGNC Symbol;Acc:HGNC:4387]	hsa-miR-769-5p	Cholinergic synapse	0.000269352
ko04725	ENST00000264047	ENSG00000115665	SLC5A7	solute carrier family 5 member 7 [Source:HGNC Symbol;Acc:HGNC:14025]	hsa-miR-769-5p	Cholinergic synapse	0.000269352
ko04725	ENST00000263826	ENSG00000117020	AKT3	AKT serine/threonine kinase 3 [Source:HGNC Symbol;Acc:HGNC:393]	hsa-miR-769-5p	Cholinergic synapse	0.000269352
ko04725	ENST00000366539	ENSG00000117020	AKT3	AKT serine/threonine kinase 3 [Source:HGNC Symbol;Acc:HGNC:393]	hsa-miR-769-5p	Cholinergic synapse	0.000269352
ko04725	ENST00000647672	ENSG00000127955	GNAI1	G protein subunit alpha i1 [Source:HGNC Symbol;Acc:HGNC:4384]	hsa-miR-769-5p	Cholinergic synapse	0.000269352
ko04725	ENST00000498288	ENSG00000138031	ADCY3	adenylate cyclase 3 [Source:HGNC Symbol;Acc:HGNC:234]	hsa-miR-769-5p	Cholinergic synapse	0.000269352
ko04725	ENST00000606682	ENSG00000138031	ADCY3	adenylate cyclase 3 [Source:HGNC Symbol;Acc:HGNC:234]	hsa-miR-769-5p	Cholinergic synapse	0.000269352
ko04725	ENST00000585260	ENSG00000141506	PIK3R5	phosphoinositide-3-kinase regulatory subunit 5 [Source:HGNC Symbol;Acc:HGNC:30035]	hsa-miR-769-5p	Cholinergic synapse	0.000269352
ko04725	ENST00000303531	ENSG00000166501	PRKCB	protein kinase C beta [Source:HGNC Symbol;Acc:HGNC:9395]	hsa-miR-769-5p	Cholinergic synapse	0.000269352
ko04725	ENST00000643927	ENSG00000166501	PRKCB	protein kinase C beta [Source:HGNC Symbol;Acc:HGNC:9395]	hsa-miR-769-5p	Cholinergic synapse	0.000269352
ko04750	ENST00000343111	ENSG00000050748	MAPK9	mitogen-activated protein kinase 9 [Source:HGNC Symbol;Acc:HGNC:6886]	hsa-miR-769-5p	Inflammatory mediator regulation of TRP channels	0.00033741
ko04750	ENST00000393360	ENSG00000050748	MAPK9	mitogen-activated protein kinase 9 [Source:HGNC Symbol;Acc:HGNC:6886]	hsa-miR-769-5p	Inflammatory mediator regulation of TRP channels	0.00033741
ko04750	ENST00000452135	ENSG00000050748	MAPK9	mitogen-activated protein kinase 9 [Source:HGNC Symbol;Acc:HGNC:6886]	hsa-miR-769-5p	Inflammatory mediator regulation of TRP channels	0.00033741
ko04750	ENST00000455781	ENSG00000050748	MAPK9	mitogen-activated protein kinase 9 [Source:HGNC Symbol;Acc:HGNC:6886]	hsa-miR-769-5p	Inflammatory mediator regulation of TRP channels	0.00033741
ko04750	ENST00000360332	ENSG00000107643	MAPK8	mitogen-activated protein kinase 8 [Source:HGNC Symbol;Acc:HGNC:6881]	hsa-miR-769-5p	Inflammatory mediator regulation of TRP channels	0.00033741
ko04750	ENST00000374176	ENSG00000107643	MAPK8	mitogen-activated protein kinase 8 [Source:HGNC Symbol;Acc:HGNC:6881]	hsa-miR-769-5p	Inflammatory mediator regulation of TRP channels	0.00033741
ko04750	ENST00000374179	ENSG00000107643	MAPK8	mitogen-activated protein kinase 8 [Source:HGNC Symbol;Acc:HGNC:6881]	hsa-miR-769-5p	Inflammatory mediator regulation of TRP channels	0.00033741
ko04750	ENST00000374182	ENSG00000107643	MAPK8	mitogen-activated protein kinase 8 [Source:HGNC Symbol;Acc:HGNC:6881]	hsa-miR-769-5p	Inflammatory mediator regulation of TRP channels	0.00033741
ko04750	ENST00000374189	ENSG00000107643	MAPK8	mitogen-activated protein kinase 8 [Source:HGNC Symbol;Acc:HGNC:6881]	hsa-miR-769-5p	Inflammatory mediator regulation of TRP channels	0.00033741
ko04750	ENST00000395611	ENSG00000107643	MAPK8	mitogen-activated protein kinase 8 [Source:HGNC Symbol;Acc:HGNC:6881]	hsa-miR-769-5p	Inflammatory mediator regulation of TRP channels	0.00033741
ko04750	ENST00000491957	ENSG00000112062	MAPK14	mitogen-activated protein kinase 14 [Source:HGNC Symbol;Acc:HGNC:6876]	hsa-miR-769-5p	Inflammatory mediator regulation of TRP channels	0.00033741
ko04750	ENST00000265023	ENSG00000113889	KNG1	kininogen 1 [Source:HGNC Symbol;Acc:HGNC:6383]	hsa-miR-769-5p	Inflammatory mediator regulation of TRP channels	0.00033741
ko04750	ENST00000498288	ENSG00000138031	ADCY3	adenylate cyclase 3 [Source:HGNC Symbol;Acc:HGNC:234]	hsa-miR-769-5p	Inflammatory mediator regulation of TRP channels	0.00033741
ko04750	ENST00000606682	ENSG00000138031	ADCY3	adenylate cyclase 3 [Source:HGNC Symbol;Acc:HGNC:234]	hsa-miR-769-5p	Inflammatory mediator regulation of TRP channels	0.00033741
ko04750	ENST00000296677	ENSG00000164251	F2RL1	F2R like trypsin receptor 1 [Source:HGNC Symbol;Acc:HGNC:3538]	hsa-miR-769-5p	Inflammatory mediator regulation of TRP channels	0.00033741
ko04750	ENST00000303531	ENSG00000166501	PRKCB	protein kinase C beta [Source:HGNC Symbol;Acc:HGNC:9395]	hsa-miR-769-5p	Inflammatory mediator regulation of TRP channels	0.00033741
ko04750	ENST00000643927	ENSG00000166501	PRKCB	protein kinase C beta [Source:HGNC Symbol;Acc:HGNC:9395]	hsa-miR-769-5p	Inflammatory mediator regulation of TRP channels	0.00033741
ko04750	ENST00000572519	ENSG00000167723	TRPV3	transient receptor potential cation channel subfamily V member 3 [Source:HGNC Symbol;Acc:HGNC:18084]	hsa-miR-769-5p	Inflammatory mediator regulation of TRP channels	0.00033741
ko04750	ENST00000397272	ENSG00000168907	PLA2G4F	phospholipase A2 group IVF [Source:HGNC Symbol;Acc:HGNC:27396]	hsa-miR-769-5p	Inflammatory mediator regulation of TRP channels	0.00033741
ko04750	ENST00000330651	ENSG00000185386	MAPK11	mitogen-activated protein kinase 11 [Source:HGNC Symbol;Acc:HGNC:6873]	hsa-miR-769-5p	Inflammatory mediator regulation of TRP channels	0.00033741
ko04750	ENST00000417877	ENSG00000185386	MAPK11	mitogen-activated protein kinase 11 [Source:HGNC Symbol;Acc:HGNC:6873]	hsa-miR-769-5p	Inflammatory mediator regulation of TRP channels	0.00033741
ko00640	ENST00000299355	ENSG00000075239	ACAT1	acetyl-CoA acetyltransferase 1 [Source:HGNC Symbol;Acc:HGNC:93]	hsa-miR-769-5p	Propanoate metabolism	0.000341139
ko04070	ENST00000350761	ENSG00000132376	INPP5K	inositol polyphosphate-5-phosphatase K [Source:HGNC Symbol;Acc:HGNC:33882]	hsa-miR-769-5p	Phosphatidylinositol signaling system	0.000353466
ko04070	ENST00000445774	ENSG00000132376	INPP5K	inositol polyphosphate-5-phosphatase K [Source:HGNC Symbol;Acc:HGNC:33882]	hsa-miR-769-5p	Phosphatidylinositol signaling system	0.000353466
ko04070	ENST00000576646	ENSG00000132376	INPP5K	inositol polyphosphate-5-phosphatase K [Source:HGNC Symbol;Acc:HGNC:33882]	hsa-miR-769-5p	Phosphatidylinositol signaling system	0.000353466
ko04070	ENST00000367187	ENSG00000133056	PIK3C2B	phosphatidylinositol-4-phosphate 3-kinase catalytic subunit type 2 beta [Source:HGNC Symbol;Acc:HGNC:8972]	hsa-miR-769-5p	Phosphatidylinositol signaling system	0.000353466
ko04070	ENST00000424712	ENSG00000133056	PIK3C2B	phosphatidylinositol-4-phosphate 3-kinase catalytic subunit type 2 beta [Source:HGNC Symbol;Acc:HGNC:8972]	hsa-miR-769-5p	Phosphatidylinositol signaling system	0.000353466
ko04070	ENST00000298229	ENSG00000165458	INPPL1	inositol polyphosphate phosphatase like 1 [Source:HGNC Symbol;Acc:HGNC:6080]	hsa-miR-769-5p	Phosphatidylinositol signaling system	0.000353466
ko04070	ENST00000538751	ENSG00000165458	INPPL1	inositol polyphosphate phosphatase like 1 [Source:HGNC Symbol;Acc:HGNC:6080]	hsa-miR-769-5p	Phosphatidylinositol signaling system	0.000353466
ko04070	ENST00000541756	ENSG00000165458	INPPL1	inositol polyphosphate phosphatase like 1 [Source:HGNC Symbol;Acc:HGNC:6080]	hsa-miR-769-5p	Phosphatidylinositol signaling system	0.000353466
ko04070	ENST00000303531	ENSG00000166501	PRKCB	protein kinase C beta [Source:HGNC Symbol;Acc:HGNC:9395]	hsa-miR-769-5p	Phosphatidylinositol signaling system	0.000353466
ko04070	ENST00000643927	ENSG00000166501	PRKCB	protein kinase C beta [Source:HGNC Symbol;Acc:HGNC:9395]	hsa-miR-769-5p	Phosphatidylinositol signaling system	0.000353466
ko04070	ENST00000637174	ENSG00000198825	INPP5F	inositol polyphosphate-5-phosphatase F [Source:HGNC Symbol;Acc:HGNC:17054]	hsa-miR-769-5p	Phosphatidylinositol signaling system	0.000353466
ko04070	ENST00000648661	ENSG00000198825	INPP5F	inositol polyphosphate-5-phosphatase F [Source:HGNC Symbol;Acc:HGNC:17054]	hsa-miR-769-5p	Phosphatidylinositol signaling system	0.000353466
ko04070	ENST00000649742	ENSG00000198825	INPP5F	inositol polyphosphate-5-phosphatase F [Source:HGNC Symbol;Acc:HGNC:17054]	hsa-miR-769-5p	Phosphatidylinositol signaling system	0.000353466
ko04010	ENST00000261937	ENSG00000037280	FLT4	fms related tyrosine kinase 4 [Source:HGNC Symbol;Acc:HGNC:3767]	hsa-miR-769-5p	MAPK signaling pathway	0.000400481
ko04010	ENST00000343111	ENSG00000050748	MAPK9	mitogen-activated protein kinase 9 [Source:HGNC Symbol;Acc:HGNC:6886]	hsa-miR-769-5p	MAPK signaling pathway	0.000400481
ko04010	ENST00000393360	ENSG00000050748	MAPK9	mitogen-activated protein kinase 9 [Source:HGNC Symbol;Acc:HGNC:6886]	hsa-miR-769-5p	MAPK signaling pathway	0.000400481
ko04010	ENST00000452135	ENSG00000050748	MAPK9	mitogen-activated protein kinase 9 [Source:HGNC Symbol;Acc:HGNC:6886]	hsa-miR-769-5p	MAPK signaling pathway	0.000400481
ko04010	ENST00000455781	ENSG00000050748	MAPK9	mitogen-activated protein kinase 9 [Source:HGNC Symbol;Acc:HGNC:6886]	hsa-miR-769-5p	MAPK signaling pathway	0.000400481
ko04010	ENST00000558480	ENSG00000058335	RASGRF1	Ras protein specific guanine nucleotide releasing factor 1 [Source:HGNC Symbol;Acc:HGNC:9875]	hsa-miR-769-5p	MAPK signaling pathway	0.000400481
ko04010	ENST00000265026	ENSG00000073803	MAP3K13	mitogen-activated protein kinase kinase kinase 13 [Source:HGNC Symbol;Acc:HGNC:6852]	hsa-miR-769-5p	MAPK signaling pathway	0.000400481
ko04010	ENST00000168712	ENSG00000075388	FGF4	fibroblast growth factor 4 [Source:HGNC Symbol;Acc:HGNC:3682]	hsa-miR-769-5p	MAPK signaling pathway	0.000400481
ko04010	ENST00000550735	ENSG00000089022	MAPKAPK5	mitogen-activated protein kinase-activated protein kinase 5 [Source:HGNC Symbol;Acc:HGNC:6889]	hsa-miR-769-5p	MAPK signaling pathway	0.000400481
ko04010	ENST00000354336	ENSG00000099942	CRKL	CRK like proto-oncogene, adaptor protein [Source:HGNC Symbol;Acc:HGNC:2363]	hsa-miR-769-5p	MAPK signaling pathway	0.000400481
ko04010	ENST00000411769	ENSG00000099942	CRKL	CRK like proto-oncogene, adaptor protein [Source:HGNC Symbol;Acc:HGNC:2363]	hsa-miR-769-5p	MAPK signaling pathway	0.000400481
ko04010	ENST00000216160	ENSG00000100324	TAB1	TGF-beta activated kinase 1 (MAP3K7) binding protein 1 [Source:HGNC Symbol;Acc:HGNC:18157]	hsa-miR-769-5p	MAPK signaling pathway	0.000400481
ko04010	ENST00000614987	ENSG00000100784	RPS6KA5	ribosomal protein S6 kinase A5 [Source:HGNC Symbol;Acc:HGNC:10434]	hsa-miR-769-5p	MAPK signaling pathway	0.000400481
ko04010	ENST00000487587	ENSG00000101109	STK4	serine/threonine kinase 4 [Source:HGNC Symbol;Acc:HGNC:11408]	hsa-miR-769-5p	MAPK signaling pathway	0.000400481
ko04010	ENST00000419617	ENSG00000104375	STK3	serine/threonine kinase 3 [Source:HGNC Symbol;Acc:HGNC:11406]	hsa-miR-769-5p	MAPK signaling pathway	0.000400481
ko04010	ENST00000617590	ENSG00000104375	STK3	serine/threonine kinase 3 [Source:HGNC Symbol;Acc:HGNC:11406]	hsa-miR-769-5p	MAPK signaling pathway	0.000400481
ko04010	ENST00000360332	ENSG00000107643	MAPK8	mitogen-activated protein kinase 8 [Source:HGNC Symbol;Acc:HGNC:6881]	hsa-miR-769-5p	MAPK signaling pathway	0.000400481
ko04010	ENST00000374176	ENSG00000107643	MAPK8	mitogen-activated protein kinase 8 [Source:HGNC Symbol;Acc:HGNC:6881]	hsa-miR-769-5p	MAPK signaling pathway	0.000400481
ko04010	ENST00000374179	ENSG00000107643	MAPK8	mitogen-activated protein kinase 8 [Source:HGNC Symbol;Acc:HGNC:6881]	hsa-miR-769-5p	MAPK signaling pathway	0.000400481
ko04010	ENST00000374182	ENSG00000107643	MAPK8	mitogen-activated protein kinase 8 [Source:HGNC Symbol;Acc:HGNC:6881]	hsa-miR-769-5p	MAPK signaling pathway	0.000400481
ko04010	ENST00000374189	ENSG00000107643	MAPK8	mitogen-activated protein kinase 8 [Source:HGNC Symbol;Acc:HGNC:6881]	hsa-miR-769-5p	MAPK signaling pathway	0.000400481
ko04010	ENST00000395611	ENSG00000107643	MAPK8	mitogen-activated protein kinase 8 [Source:HGNC Symbol;Acc:HGNC:6881]	hsa-miR-769-5p	MAPK signaling pathway	0.000400481
ko04010	ENST00000263056	ENSG00000107968	MAP3K8	mitogen-activated protein kinase kinase kinase 8 [Source:HGNC Symbol;Acc:HGNC:6860]	hsa-miR-769-5p	MAPK signaling pathway	0.000400481
ko04010	ENST00000375321	ENSG00000107968	MAP3K8	mitogen-activated protein kinase kinase kinase 8 [Source:HGNC Symbol;Acc:HGNC:6860]	hsa-miR-769-5p	MAPK signaling pathway	0.000400481
ko04010	ENST00000542547	ENSG00000107968	MAP3K8	mitogen-activated protein kinase kinase kinase 8 [Source:HGNC Symbol;Acc:HGNC:6860]	hsa-miR-769-5p	MAPK signaling pathway	0.000400481
ko04010	ENST00000652569	ENSG00000109320	NFKB1	nuclear factor kappa B subunit 1 [Source:HGNC Symbol;Acc:HGNC:7794]	hsa-miR-769-5p	MAPK signaling pathway	0.000400481
ko04010	ENST00000228862	ENSG00000111266	DUSP16	dual specificity phosphatase 16 [Source:HGNC Symbol;Acc:HGNC:17909]	hsa-miR-769-5p	MAPK signaling pathway	0.000400481
ko04010	ENST00000491957	ENSG00000112062	MAPK14	mitogen-activated protein kinase 14 [Source:HGNC Symbol;Acc:HGNC:6876]	hsa-miR-769-5p	MAPK signaling pathway	0.000400481
ko04010	ENST00000357955	ENSG00000114738	MAPKAPK3	mitogen-activated protein kinase-activated protein kinase 3 [Source:HGNC Symbol;Acc:HGNC:6888]	hsa-miR-769-5p	MAPK signaling pathway	0.000400481
ko04010	ENST00000446044	ENSG00000114738	MAPKAPK3	mitogen-activated protein kinase-activated protein kinase 3 [Source:HGNC Symbol;Acc:HGNC:6888]	hsa-miR-769-5p	MAPK signaling pathway	0.000400481
ko04010	ENST00000621469	ENSG00000114738	MAPKAPK3	mitogen-activated protein kinase-activated protein kinase 3 [Source:HGNC Symbol;Acc:HGNC:6888]	hsa-miR-769-5p	MAPK signaling pathway	0.000400481
ko04010	ENST00000263826	ENSG00000117020	AKT3	AKT serine/threonine kinase 3 [Source:HGNC Symbol;Acc:HGNC:393]	hsa-miR-769-5p	MAPK signaling pathway	0.000400481
ko04010	ENST00000366539	ENSG00000117020	AKT3	AKT serine/threonine kinase 3 [Source:HGNC Symbol;Acc:HGNC:393]	hsa-miR-769-5p	MAPK signaling pathway	0.000400481
ko04010	ENST00000244869	ENSG00000124882	EREG	epiregulin [Source:HGNC Symbol;Acc:HGNC:3443]	hsa-miR-769-5p	MAPK signaling pathway	0.000400481
ko04010	ENST00000250559	ENSG00000127314	RAP1B	RAP1B, member of RAS oncogene family [Source:HGNC Symbol;Acc:HGNC:9857]	hsa-miR-769-5p	MAPK signaling pathway	0.000400481
ko04010	ENST00000268035	ENSG00000140443	IGF1R	insulin like growth factor 1 receptor [Source:HGNC Symbol;Acc:HGNC:5465]	hsa-miR-769-5p	MAPK signaling pathway	0.000400481
ko04010	ENST00000558762	ENSG00000140443	IGF1R	insulin like growth factor 1 receptor [Source:HGNC Symbol;Acc:HGNC:5465]	hsa-miR-769-5p	MAPK signaling pathway	0.000400481
ko04010	ENST00000649865	ENSG00000140443	IGF1R	insulin like growth factor 1 receptor [Source:HGNC Symbol;Acc:HGNC:5465]	hsa-miR-769-5p	MAPK signaling pathway	0.000400481
ko04010	ENST00000650285	ENSG00000140443	IGF1R	insulin like growth factor 1 receptor [Source:HGNC Symbol;Acc:HGNC:5465]	hsa-miR-769-5p	MAPK signaling pathway	0.000400481
ko04010	ENST00000382722	ENSG00000151062	CACNA2D4	calcium voltage-gated channel auxiliary subunit alpha2delta 4 [Source:HGNC Symbol;Acc:HGNC:20202]	hsa-miR-769-5p	MAPK signaling pathway	0.000400481
ko04010	ENST00000444595	ENSG00000151062	CACNA2D4	calcium voltage-gated channel auxiliary subunit alpha2delta 4 [Source:HGNC Symbol;Acc:HGNC:20202]	hsa-miR-769-5p	MAPK signaling pathway	0.000400481
ko04010	ENST00000537784	ENSG00000151062	CACNA2D4	calcium voltage-gated channel auxiliary subunit alpha2delta 4 [Source:HGNC Symbol;Acc:HGNC:20202]	hsa-miR-769-5p	MAPK signaling pathway	0.000400481
ko04010	ENST00000538450	ENSG00000151062	CACNA2D4	calcium voltage-gated channel auxiliary subunit alpha2delta 4 [Source:HGNC Symbol;Acc:HGNC:20202]	hsa-miR-769-5p	MAPK signaling pathway	0.000400481
ko04010	ENST00000545595	ENSG00000151062	CACNA2D4	calcium voltage-gated channel auxiliary subunit alpha2delta 4 [Source:HGNC Symbol;Acc:HGNC:20202]	hsa-miR-769-5p	MAPK signaling pathway	0.000400481
ko04010	ENST00000587995	ENSG00000151062	CACNA2D4	calcium voltage-gated channel auxiliary subunit alpha2delta 4 [Source:HGNC Symbol;Acc:HGNC:20202]	hsa-miR-769-5p	MAPK signaling pathway	0.000400481
ko04010	ENST00000303531	ENSG00000166501	PRKCB	protein kinase C beta [Source:HGNC Symbol;Acc:HGNC:9395]	hsa-miR-769-5p	MAPK signaling pathway	0.000400481
ko04010	ENST00000643927	ENSG00000166501	PRKCB	protein kinase C beta [Source:HGNC Symbol;Acc:HGNC:9395]	hsa-miR-769-5p	MAPK signaling pathway	0.000400481
ko04010	ENST00000397272	ENSG00000168907	PLA2G4F	phospholipase A2 group IVF [Source:HGNC Symbol;Acc:HGNC:27396]	hsa-miR-769-5p	MAPK signaling pathway	0.000400481
ko04010	ENST00000346473	ENSG00000175197	DDIT3	DNA damage inducible transcript 3 [Source:HGNC Symbol;Acc:HGNC:2726]	hsa-miR-769-5p	MAPK signaling pathway	0.000400481
ko04010	ENST00000547303	ENSG00000175197	DDIT3	DNA damage inducible transcript 3 [Source:HGNC Symbol;Acc:HGNC:2726]	hsa-miR-769-5p	MAPK signaling pathway	0.000400481
ko04010	ENST00000551116	ENSG00000175197	DDIT3	DNA damage inducible transcript 3 [Source:HGNC Symbol;Acc:HGNC:2726]	hsa-miR-769-5p	MAPK signaling pathway	0.000400481
ko04010	ENST00000623876	ENSG00000175197	DDIT3	DNA damage inducible transcript 3 [Source:HGNC Symbol;Acc:HGNC:2726]	hsa-miR-769-5p	MAPK signaling pathway	0.000400481
ko04010	ENST00000330651	ENSG00000185386	MAPK11	mitogen-activated protein kinase 11 [Source:HGNC Symbol;Acc:HGNC:6873]	hsa-miR-769-5p	MAPK signaling pathway	0.000400481
ko04010	ENST00000417877	ENSG00000185386	MAPK11	mitogen-activated protein kinase 11 [Source:HGNC Symbol;Acc:HGNC:6873]	hsa-miR-769-5p	MAPK signaling pathway	0.000400481
ko04010	ENST00000495910	ENSG00000196712	NF1	neurofibromin 1 [Source:HGNC Symbol;Acc:HGNC:7765]	hsa-miR-769-5p	MAPK signaling pathway	0.000400481
ko04010	ENST00000402802	ENSG00000197461	PDGFA	platelet derived growth factor subunit A [Source:HGNC Symbol;Acc:HGNC:8799]	hsa-miR-769-5p	MAPK signaling pathway	0.000400481
ko04010	ENST00000361733	ENSG00000198909	MAP3K3	mitogen-activated protein kinase kinase kinase 3 [Source:HGNC Symbol;Acc:HGNC:6855]	hsa-miR-769-5p	MAPK signaling pathway	0.000400481
ko04010	ENST00000579585	ENSG00000198909	MAP3K3	mitogen-activated protein kinase kinase kinase 3 [Source:HGNC Symbol;Acc:HGNC:6855]	hsa-miR-769-5p	MAPK signaling pathway	0.000400481
ko00512	ENST00000448469	ENSG00000100626	GALNT16	polypeptide N-acetylgalactosaminyltransferase 16 [Source:HGNC Symbol;Acc:HGNC:23233]	hsa-miR-769-5p	Mucin type O-glycan biosynthesis	0.00042366
ko00512	ENST00000610463	ENSG00000119514	GALNT12	polypeptide N-acetylgalactosaminyltransferase 12 [Source:HGNC Symbol;Acc:HGNC:19877]	hsa-miR-769-5p	Mucin type O-glycan biosynthesis	0.00042366
ko00512	ENST00000356317	ENSG00000139629	GALNT6	polypeptide N-acetylgalactosaminyltransferase 6 [Source:HGNC Symbol;Acc:HGNC:4128]	hsa-miR-769-5p	Mucin type O-glycan biosynthesis	0.00042366
ko00512	ENST00000543196	ENSG00000139629	GALNT6	polypeptide N-acetylgalactosaminyltransferase 6 [Source:HGNC Symbol;Acc:HGNC:4128]	hsa-miR-769-5p	Mucin type O-glycan biosynthesis	0.00042366
ko04024	ENST00000343111	ENSG00000050748	MAPK9	mitogen-activated protein kinase 9 [Source:HGNC Symbol;Acc:HGNC:6886]	hsa-miR-769-5p	cAMP signaling pathway	0.000499738
ko04024	ENST00000393360	ENSG00000050748	MAPK9	mitogen-activated protein kinase 9 [Source:HGNC Symbol;Acc:HGNC:6886]	hsa-miR-769-5p	cAMP signaling pathway	0.000499738
ko04024	ENST00000452135	ENSG00000050748	MAPK9	mitogen-activated protein kinase 9 [Source:HGNC Symbol;Acc:HGNC:6886]	hsa-miR-769-5p	cAMP signaling pathway	0.000499738
ko04024	ENST00000455781	ENSG00000050748	MAPK9	mitogen-activated protein kinase 9 [Source:HGNC Symbol;Acc:HGNC:6886]	hsa-miR-769-5p	cAMP signaling pathway	0.000499738
ko04024	ENST00000369851	ENSG00000065135	GNAI3	G protein subunit alpha i3 [Source:HGNC Symbol;Acc:HGNC:4387]	hsa-miR-769-5p	cAMP signaling pathway	0.000499738
ko04024	ENST00000304166	ENSG00000078549	ADCYAP1R1	ADCYAP receptor type I [Source:HGNC Symbol;Acc:HGNC:242]	hsa-miR-769-5p	cAMP signaling pathway	0.000499738
ko04024	ENST00000409363	ENSG00000078549	ADCYAP1R1	ADCYAP receptor type I [Source:HGNC Symbol;Acc:HGNC:242]	hsa-miR-769-5p	cAMP signaling pathway	0.000499738
ko04024	ENST00000614107	ENSG00000078549	ADCYAP1R1	ADCYAP receptor type I [Source:HGNC Symbol;Acc:HGNC:242]	hsa-miR-769-5p	cAMP signaling pathway	0.000499738
ko04024	ENST00000547856	ENSG00000079337	RAPGEF3	Rap guanine nucleotide exchange factor 3 [Source:HGNC Symbol;Acc:HGNC:16629]	hsa-miR-769-5p	cAMP signaling pathway	0.000499738
ko04024	ENST00000360332	ENSG00000107643	MAPK8	mitogen-activated protein kinase 8 [Source:HGNC Symbol;Acc:HGNC:6881]	hsa-miR-769-5p	cAMP signaling pathway	0.000499738
ko04024	ENST00000374176	ENSG00000107643	MAPK8	mitogen-activated protein kinase 8 [Source:HGNC Symbol;Acc:HGNC:6881]	hsa-miR-769-5p	cAMP signaling pathway	0.000499738
ko04024	ENST00000374179	ENSG00000107643	MAPK8	mitogen-activated protein kinase 8 [Source:HGNC Symbol;Acc:HGNC:6881]	hsa-miR-769-5p	cAMP signaling pathway	0.000499738
ko04024	ENST00000374182	ENSG00000107643	MAPK8	mitogen-activated protein kinase 8 [Source:HGNC Symbol;Acc:HGNC:6881]	hsa-miR-769-5p	cAMP signaling pathway	0.000499738
ko04024	ENST00000374189	ENSG00000107643	MAPK8	mitogen-activated protein kinase 8 [Source:HGNC Symbol;Acc:HGNC:6881]	hsa-miR-769-5p	cAMP signaling pathway	0.000499738
ko04024	ENST00000395611	ENSG00000107643	MAPK8	mitogen-activated protein kinase 8 [Source:HGNC Symbol;Acc:HGNC:6881]	hsa-miR-769-5p	cAMP signaling pathway	0.000499738
ko04024	ENST00000652569	ENSG00000109320	NFKB1	nuclear factor kappa B subunit 1 [Source:HGNC Symbol;Acc:HGNC:7794]	hsa-miR-769-5p	cAMP signaling pathway	0.000499738
ko04024	ENST00000263826	ENSG00000117020	AKT3	AKT serine/threonine kinase 3 [Source:HGNC Symbol;Acc:HGNC:393]	hsa-miR-769-5p	cAMP signaling pathway	0.000499738
ko04024	ENST00000366539	ENSG00000117020	AKT3	AKT serine/threonine kinase 3 [Source:HGNC Symbol;Acc:HGNC:393]	hsa-miR-769-5p	cAMP signaling pathway	0.000499738
ko04024	ENST00000250559	ENSG00000127314	RAP1B	RAP1B, member of RAS oncogene family [Source:HGNC Symbol;Acc:HGNC:9857]	hsa-miR-769-5p	cAMP signaling pathway	0.000499738
ko04024	ENST00000647672	ENSG00000127955	GNAI1	G protein subunit alpha i1 [Source:HGNC Symbol;Acc:HGNC:4384]	hsa-miR-769-5p	cAMP signaling pathway	0.000499738
ko04024	ENST00000498288	ENSG00000138031	ADCY3	adenylate cyclase 3 [Source:HGNC Symbol;Acc:HGNC:234]	hsa-miR-769-5p	cAMP signaling pathway	0.000499738
ko04024	ENST00000606682	ENSG00000138031	ADCY3	adenylate cyclase 3 [Source:HGNC Symbol;Acc:HGNC:234]	hsa-miR-769-5p	cAMP signaling pathway	0.000499738
ko04024	ENST00000352432	ENSG00000157087	ATP2B2	ATPase plasma membrane Ca2+ transporting 2 [Source:HGNC Symbol;Acc:HGNC:815]	hsa-miR-769-5p	cAMP signaling pathway	0.000499738
ko04024	ENST00000360273	ENSG00000157087	ATP2B2	ATPase plasma membrane Ca2+ transporting 2 [Source:HGNC Symbol;Acc:HGNC:815]	hsa-miR-769-5p	cAMP signaling pathway	0.000499738
ko04024	ENST00000383800	ENSG00000157087	ATP2B2	ATPase plasma membrane Ca2+ transporting 2 [Source:HGNC Symbol;Acc:HGNC:815]	hsa-miR-769-5p	cAMP signaling pathway	0.000499738
ko04024	ENST00000397077	ENSG00000157087	ATP2B2	ATPase plasma membrane Ca2+ transporting 2 [Source:HGNC Symbol;Acc:HGNC:815]	hsa-miR-769-5p	cAMP signaling pathway	0.000499738
ko04024	ENST00000460129	ENSG00000157087	ATP2B2	ATPase plasma membrane Ca2+ transporting 2 [Source:HGNC Symbol;Acc:HGNC:815]	hsa-miR-769-5p	cAMP signaling pathway	0.000499738
ko04024	ENST00000643662	ENSG00000157087	ATP2B2	ATPase plasma membrane Ca2+ transporting 2 [Source:HGNC Symbol;Acc:HGNC:815]	hsa-miR-769-5p	cAMP signaling pathway	0.000499738
ko04024	ENST00000644553	ENSG00000157087	ATP2B2	ATPase plasma membrane Ca2+ transporting 2 [Source:HGNC Symbol;Acc:HGNC:815]	hsa-miR-769-5p	cAMP signaling pathway	0.000499738
ko04024	ENST00000642209	ENSG00000165409	TSHR	thyroid stimulating hormone receptor [Source:HGNC Symbol;Acc:HGNC:12373]	hsa-miR-769-5p	cAMP signaling pathway	0.000499738
ko04024	ENST00000331920	ENSG00000185920	PTCH1	patched 1 [Source:HGNC Symbol;Acc:HGNC:9585]	hsa-miR-769-5p	cAMP signaling pathway	0.000499738
ko04024	ENST00000375290	ENSG00000185920	PTCH1	patched 1 [Source:HGNC Symbol;Acc:HGNC:9585]	hsa-miR-769-5p	cAMP signaling pathway	0.000499738
ko04024	ENST00000418258	ENSG00000185920	PTCH1	patched 1 [Source:HGNC Symbol;Acc:HGNC:9585]	hsa-miR-769-5p	cAMP signaling pathway	0.000499738
ko04024	ENST00000421141	ENSG00000185920	PTCH1	patched 1 [Source:HGNC Symbol;Acc:HGNC:9585]	hsa-miR-769-5p	cAMP signaling pathway	0.000499738
ko04024	ENST00000430669	ENSG00000185920	PTCH1	patched 1 [Source:HGNC Symbol;Acc:HGNC:9585]	hsa-miR-769-5p	cAMP signaling pathway	0.000499738
ko04024	ENST00000437951	ENSG00000185920	PTCH1	patched 1 [Source:HGNC Symbol;Acc:HGNC:9585]	hsa-miR-769-5p	cAMP signaling pathway	0.000499738
ko04024	ENST00000432564	ENSG00000196917	HCAR1	hydroxycarboxylic acid receptor 1 [Source:HGNC Symbol;Acc:HGNC:4532]	hsa-miR-769-5p	cAMP signaling pathway	0.000499738
ko04024	ENST00000361820	ENSG00000198785	GRIN3A	glutamate ionotropic receptor NMDA type subunit 3A [Source:HGNC Symbol;Acc:HGNC:16767]	hsa-miR-769-5p	cAMP signaling pathway	0.000499738
ko04921	ENST00000369851	ENSG00000065135	GNAI3	G protein subunit alpha i3 [Source:HGNC Symbol;Acc:HGNC:4387]	hsa-miR-769-5p	Oxytocin signaling pathway	0.000523012
ko04921	ENST00000263026	ENSG00000103319	EEF2K	eukaryotic elongation factor 2 kinase [Source:HGNC Symbol;Acc:HGNC:24615]	hsa-miR-769-5p	Oxytocin signaling pathway	0.000523012
ko04921	ENST00000287878	ENSG00000106617	PRKAG2	protein kinase AMP-activated non-catalytic subunit gamma 2 [Source:HGNC Symbol;Acc:HGNC:9386]	hsa-miR-769-5p	Oxytocin signaling pathway	0.000523012
ko04921	ENST00000418337	ENSG00000106617	PRKAG2	protein kinase AMP-activated non-catalytic subunit gamma 2 [Source:HGNC Symbol;Acc:HGNC:9386]	hsa-miR-769-5p	Oxytocin signaling pathway	0.000523012
ko04921	ENST00000476632	ENSG00000106617	PRKAG2	protein kinase AMP-activated non-catalytic subunit gamma 2 [Source:HGNC Symbol;Acc:HGNC:9386]	hsa-miR-769-5p	Oxytocin signaling pathway	0.000523012
ko04921	ENST00000492843	ENSG00000106617	PRKAG2	protein kinase AMP-activated non-catalytic subunit gamma 2 [Source:HGNC Symbol;Acc:HGNC:9386]	hsa-miR-769-5p	Oxytocin signaling pathway	0.000523012
ko04921	ENST00000650858	ENSG00000106617	PRKAG2	protein kinase AMP-activated non-catalytic subunit gamma 2 [Source:HGNC Symbol;Acc:HGNC:9386]	hsa-miR-769-5p	Oxytocin signaling pathway	0.000523012
ko04921	ENST00000651378	ENSG00000106617	PRKAG2	protein kinase AMP-activated non-catalytic subunit gamma 2 [Source:HGNC Symbol;Acc:HGNC:9386]	hsa-miR-769-5p	Oxytocin signaling pathway	0.000523012
ko04921	ENST00000651764	ENSG00000106617	PRKAG2	protein kinase AMP-activated non-catalytic subunit gamma 2 [Source:HGNC Symbol;Acc:HGNC:9386]	hsa-miR-769-5p	Oxytocin signaling pathway	0.000523012
ko04921	ENST00000651836	ENSG00000106617	PRKAG2	protein kinase AMP-activated non-catalytic subunit gamma 2 [Source:HGNC Symbol;Acc:HGNC:9386]	hsa-miR-769-5p	Oxytocin signaling pathway	0.000523012
ko04921	ENST00000652159	ENSG00000106617	PRKAG2	protein kinase AMP-activated non-catalytic subunit gamma 2 [Source:HGNC Symbol;Acc:HGNC:9386]	hsa-miR-769-5p	Oxytocin signaling pathway	0.000523012
ko04921	ENST00000647672	ENSG00000127955	GNAI1	G protein subunit alpha i1 [Source:HGNC Symbol;Acc:HGNC:4384]	hsa-miR-769-5p	Oxytocin signaling pathway	0.000523012
ko04921	ENST00000397128	ENSG00000132356	PRKAA1	protein kinase AMP-activated catalytic subunit alpha 1 [Source:HGNC Symbol;Acc:HGNC:9376]	hsa-miR-769-5p	Oxytocin signaling pathway	0.000523012
ko04921	ENST00000498288	ENSG00000138031	ADCY3	adenylate cyclase 3 [Source:HGNC Symbol;Acc:HGNC:234]	hsa-miR-769-5p	Oxytocin signaling pathway	0.000523012
ko04921	ENST00000606682	ENSG00000138031	ADCY3	adenylate cyclase 3 [Source:HGNC Symbol;Acc:HGNC:234]	hsa-miR-769-5p	Oxytocin signaling pathway	0.000523012
ko04921	ENST00000585260	ENSG00000141506	PIK3R5	phosphoinositide-3-kinase regulatory subunit 5 [Source:HGNC Symbol;Acc:HGNC:30035]	hsa-miR-769-5p	Oxytocin signaling pathway	0.000523012
ko04921	ENST00000382722	ENSG00000151062	CACNA2D4	calcium voltage-gated channel auxiliary subunit alpha2delta 4 [Source:HGNC Symbol;Acc:HGNC:20202]	hsa-miR-769-5p	Oxytocin signaling pathway	0.000523012
ko04921	ENST00000444595	ENSG00000151062	CACNA2D4	calcium voltage-gated channel auxiliary subunit alpha2delta 4 [Source:HGNC Symbol;Acc:HGNC:20202]	hsa-miR-769-5p	Oxytocin signaling pathway	0.000523012
ko04921	ENST00000537784	ENSG00000151062	CACNA2D4	calcium voltage-gated channel auxiliary subunit alpha2delta 4 [Source:HGNC Symbol;Acc:HGNC:20202]	hsa-miR-769-5p	Oxytocin signaling pathway	0.000523012
ko04921	ENST00000538450	ENSG00000151062	CACNA2D4	calcium voltage-gated channel auxiliary subunit alpha2delta 4 [Source:HGNC Symbol;Acc:HGNC:20202]	hsa-miR-769-5p	Oxytocin signaling pathway	0.000523012
ko04921	ENST00000545595	ENSG00000151062	CACNA2D4	calcium voltage-gated channel auxiliary subunit alpha2delta 4 [Source:HGNC Symbol;Acc:HGNC:20202]	hsa-miR-769-5p	Oxytocin signaling pathway	0.000523012
ko04921	ENST00000587995	ENSG00000151062	CACNA2D4	calcium voltage-gated channel auxiliary subunit alpha2delta 4 [Source:HGNC Symbol;Acc:HGNC:20202]	hsa-miR-769-5p	Oxytocin signaling pathway	0.000523012
ko04921	ENST00000303531	ENSG00000166501	PRKCB	protein kinase C beta [Source:HGNC Symbol;Acc:HGNC:9395]	hsa-miR-769-5p	Oxytocin signaling pathway	0.000523012
ko04921	ENST00000643927	ENSG00000166501	PRKCB	protein kinase C beta [Source:HGNC Symbol;Acc:HGNC:9395]	hsa-miR-769-5p	Oxytocin signaling pathway	0.000523012
ko04921	ENST00000397272	ENSG00000168907	PLA2G4F	phospholipase A2 group IVF [Source:HGNC Symbol;Acc:HGNC:27396]	hsa-miR-769-5p	Oxytocin signaling pathway	0.000523012
ko05214	ENST00000360661	ENSG00000030110	BAK1	BCL2 antagonist/killer 1 [Source:HGNC Symbol;Acc:HGNC:949]	hsa-miR-769-5p	Glioma	0.000615119
ko05214	ENST00000374467	ENSG00000030110	BAK1	BCL2 antagonist/killer 1 [Source:HGNC Symbol;Acc:HGNC:949]	hsa-miR-769-5p	Glioma	0.000615119
ko05214	ENST00000442998	ENSG00000030110	BAK1	BCL2 antagonist/killer 1 [Source:HGNC Symbol;Acc:HGNC:949]	hsa-miR-769-5p	Glioma	0.000615119
ko05214	ENST00000263826	ENSG00000117020	AKT3	AKT serine/threonine kinase 3 [Source:HGNC Symbol;Acc:HGNC:393]	hsa-miR-769-5p	Glioma	0.000615119
ko05214	ENST00000366539	ENSG00000117020	AKT3	AKT serine/threonine kinase 3 [Source:HGNC Symbol;Acc:HGNC:393]	hsa-miR-769-5p	Glioma	0.000615119
ko05214	ENST00000268035	ENSG00000140443	IGF1R	insulin like growth factor 1 receptor [Source:HGNC Symbol;Acc:HGNC:5465]	hsa-miR-769-5p	Glioma	0.000615119
ko05214	ENST00000558762	ENSG00000140443	IGF1R	insulin like growth factor 1 receptor [Source:HGNC Symbol;Acc:HGNC:5465]	hsa-miR-769-5p	Glioma	0.000615119
ko05214	ENST00000649865	ENSG00000140443	IGF1R	insulin like growth factor 1 receptor [Source:HGNC Symbol;Acc:HGNC:5465]	hsa-miR-769-5p	Glioma	0.000615119
ko05214	ENST00000650285	ENSG00000140443	IGF1R	insulin like growth factor 1 receptor [Source:HGNC Symbol;Acc:HGNC:5465]	hsa-miR-769-5p	Glioma	0.000615119
ko05214	ENST00000303531	ENSG00000166501	PRKCB	protein kinase C beta [Source:HGNC Symbol;Acc:HGNC:9395]	hsa-miR-769-5p	Glioma	0.000615119
ko05214	ENST00000643927	ENSG00000166501	PRKCB	protein kinase C beta [Source:HGNC Symbol;Acc:HGNC:9395]	hsa-miR-769-5p	Glioma	0.000615119
ko05214	ENST00000402802	ENSG00000197461	PDGFA	platelet derived growth factor subunit A [Source:HGNC Symbol;Acc:HGNC:8799]	hsa-miR-769-5p	Glioma	0.000615119
ko01521	ENST00000264235	ENSG00000082701	GSK3B	glycogen synthase kinase 3 beta [Source:HGNC Symbol;Acc:HGNC:4617]	hsa-miR-769-5p	EGFR tyrosine kinase inhibitor resistance	0.000656399
ko01521	ENST00000263826	ENSG00000117020	AKT3	AKT serine/threonine kinase 3 [Source:HGNC Symbol;Acc:HGNC:393]	hsa-miR-769-5p	EGFR tyrosine kinase inhibitor resistance	0.000656399
ko01521	ENST00000366539	ENSG00000117020	AKT3	AKT serine/threonine kinase 3 [Source:HGNC Symbol;Acc:HGNC:393]	hsa-miR-769-5p	EGFR tyrosine kinase inhibitor resistance	0.000656399
ko01521	ENST00000268035	ENSG00000140443	IGF1R	insulin like growth factor 1 receptor [Source:HGNC Symbol;Acc:HGNC:5465]	hsa-miR-769-5p	EGFR tyrosine kinase inhibitor resistance	0.000656399
ko01521	ENST00000558762	ENSG00000140443	IGF1R	insulin like growth factor 1 receptor [Source:HGNC Symbol;Acc:HGNC:5465]	hsa-miR-769-5p	EGFR tyrosine kinase inhibitor resistance	0.000656399
ko01521	ENST00000649865	ENSG00000140443	IGF1R	insulin like growth factor 1 receptor [Source:HGNC Symbol;Acc:HGNC:5465]	hsa-miR-769-5p	EGFR tyrosine kinase inhibitor resistance	0.000656399
ko01521	ENST00000650285	ENSG00000140443	IGF1R	insulin like growth factor 1 receptor [Source:HGNC Symbol;Acc:HGNC:5465]	hsa-miR-769-5p	EGFR tyrosine kinase inhibitor resistance	0.000656399
ko01521	ENST00000431217	ENSG00000153094	BCL2L11	BCL2 like 11 [Source:HGNC Symbol;Acc:HGNC:994]	hsa-miR-769-5p	EGFR tyrosine kinase inhibitor resistance	0.000656399
ko01521	ENST00000437029	ENSG00000153094	BCL2L11	BCL2 like 11 [Source:HGNC Symbol;Acc:HGNC:994]	hsa-miR-769-5p	EGFR tyrosine kinase inhibitor resistance	0.000656399
ko01521	ENST00000452231	ENSG00000153094	BCL2L11	BCL2 like 11 [Source:HGNC Symbol;Acc:HGNC:994]	hsa-miR-769-5p	EGFR tyrosine kinase inhibitor resistance	0.000656399
ko01521	ENST00000622509	ENSG00000153094	BCL2L11	BCL2 like 11 [Source:HGNC Symbol;Acc:HGNC:994]	hsa-miR-769-5p	EGFR tyrosine kinase inhibitor resistance	0.000656399
ko01521	ENST00000303531	ENSG00000166501	PRKCB	protein kinase C beta [Source:HGNC Symbol;Acc:HGNC:9395]	hsa-miR-769-5p	EGFR tyrosine kinase inhibitor resistance	0.000656399
ko01521	ENST00000643927	ENSG00000166501	PRKCB	protein kinase C beta [Source:HGNC Symbol;Acc:HGNC:9395]	hsa-miR-769-5p	EGFR tyrosine kinase inhibitor resistance	0.000656399
ko01521	ENST00000495910	ENSG00000196712	NF1	neurofibromin 1 [Source:HGNC Symbol;Acc:HGNC:7765]	hsa-miR-769-5p	EGFR tyrosine kinase inhibitor resistance	0.000656399
ko01521	ENST00000402802	ENSG00000197461	PDGFA	platelet derived growth factor subunit A [Source:HGNC Symbol;Acc:HGNC:8799]	hsa-miR-769-5p	EGFR tyrosine kinase inhibitor resistance	0.000656399
ko05412	ENST00000302763	ENSG00000044115	CTNNA1	catenin alpha 1 [Source:HGNC Symbol;Acc:HGNC:2509]	hsa-miR-769-5p	Arrhythmogenic right ventricular cardiomyopathy (ARVC)	0.000718686
ko05412	ENST00000518825	ENSG00000044115	CTNNA1	catenin alpha 1 [Source:HGNC Symbol;Acc:HGNC:2509]	hsa-miR-769-5p	Arrhythmogenic right ventricular cardiomyopathy (ARVC)	0.000718686
ko05412	ENST00000540387	ENSG00000044115	CTNNA1	catenin alpha 1 [Source:HGNC Symbol;Acc:HGNC:2509]	hsa-miR-769-5p	Arrhythmogenic right ventricular cardiomyopathy (ARVC)	0.000718686
ko05412	ENST00000627109	ENSG00000044115	CTNNA1	catenin alpha 1 [Source:HGNC Symbol;Acc:HGNC:2509]	hsa-miR-769-5p	Arrhythmogenic right ventricular cardiomyopathy (ARVC)	0.000718686
ko05412	ENST00000382722	ENSG00000151062	CACNA2D4	calcium voltage-gated channel auxiliary subunit alpha2delta 4 [Source:HGNC Symbol;Acc:HGNC:20202]	hsa-miR-769-5p	Arrhythmogenic right ventricular cardiomyopathy (ARVC)	0.000718686
ko05412	ENST00000444595	ENSG00000151062	CACNA2D4	calcium voltage-gated channel auxiliary subunit alpha2delta 4 [Source:HGNC Symbol;Acc:HGNC:20202]	hsa-miR-769-5p	Arrhythmogenic right ventricular cardiomyopathy (ARVC)	0.000718686
ko05412	ENST00000537784	ENSG00000151062	CACNA2D4	calcium voltage-gated channel auxiliary subunit alpha2delta 4 [Source:HGNC Symbol;Acc:HGNC:20202]	hsa-miR-769-5p	Arrhythmogenic right ventricular cardiomyopathy (ARVC)	0.000718686
ko05412	ENST00000538450	ENSG00000151062	CACNA2D4	calcium voltage-gated channel auxiliary subunit alpha2delta 4 [Source:HGNC Symbol;Acc:HGNC:20202]	hsa-miR-769-5p	Arrhythmogenic right ventricular cardiomyopathy (ARVC)	0.000718686
ko05412	ENST00000545595	ENSG00000151062	CACNA2D4	calcium voltage-gated channel auxiliary subunit alpha2delta 4 [Source:HGNC Symbol;Acc:HGNC:20202]	hsa-miR-769-5p	Arrhythmogenic right ventricular cardiomyopathy (ARVC)	0.000718686
ko05412	ENST00000587995	ENSG00000151062	CACNA2D4	calcium voltage-gated channel auxiliary subunit alpha2delta 4 [Source:HGNC Symbol;Acc:HGNC:20202]	hsa-miR-769-5p	Arrhythmogenic right ventricular cardiomyopathy (ARVC)	0.000718686
ko05412	ENST00000308775	ENSG00000173402	DAG1	dystroglycan 1 [Source:HGNC Symbol;Acc:HGNC:2666]	hsa-miR-769-5p	Arrhythmogenic right ventricular cardiomyopathy (ARVC)	0.000718686
ko05412	ENST00000515359	ENSG00000173402	DAG1	dystroglycan 1 [Source:HGNC Symbol;Acc:HGNC:2666]	hsa-miR-769-5p	Arrhythmogenic right ventricular cardiomyopathy (ARVC)	0.000718686
ko05412	ENST00000538711	ENSG00000173402	DAG1	dystroglycan 1 [Source:HGNC Symbol;Acc:HGNC:2666]	hsa-miR-769-5p	Arrhythmogenic right ventricular cardiomyopathy (ARVC)	0.000718686
ko05412	ENST00000539901	ENSG00000173402	DAG1	dystroglycan 1 [Source:HGNC Symbol;Acc:HGNC:2666]	hsa-miR-769-5p	Arrhythmogenic right ventricular cardiomyopathy (ARVC)	0.000718686
ko05412	ENST00000541308	ENSG00000173402	DAG1	dystroglycan 1 [Source:HGNC Symbol;Acc:HGNC:2666]	hsa-miR-769-5p	Arrhythmogenic right ventricular cardiomyopathy (ARVC)	0.000718686
ko05412	ENST00000545947	ENSG00000173402	DAG1	dystroglycan 1 [Source:HGNC Symbol;Acc:HGNC:2666]	hsa-miR-769-5p	Arrhythmogenic right ventricular cardiomyopathy (ARVC)	0.000718686
ko05210	ENST00000360661	ENSG00000030110	BAK1	BCL2 antagonist/killer 1 [Source:HGNC Symbol;Acc:HGNC:949]	hsa-miR-769-5p	Colorectal cancer	0.000734463
ko05210	ENST00000374467	ENSG00000030110	BAK1	BCL2 antagonist/killer 1 [Source:HGNC Symbol;Acc:HGNC:949]	hsa-miR-769-5p	Colorectal cancer	0.000734463
ko05210	ENST00000442998	ENSG00000030110	BAK1	BCL2 antagonist/killer 1 [Source:HGNC Symbol;Acc:HGNC:949]	hsa-miR-769-5p	Colorectal cancer	0.000734463
ko05210	ENST00000343111	ENSG00000050748	MAPK9	mitogen-activated protein kinase 9 [Source:HGNC Symbol;Acc:HGNC:6886]	hsa-miR-769-5p	Colorectal cancer	0.000734463
ko05210	ENST00000393360	ENSG00000050748	MAPK9	mitogen-activated protein kinase 9 [Source:HGNC Symbol;Acc:HGNC:6886]	hsa-miR-769-5p	Colorectal cancer	0.000734463
ko05210	ENST00000452135	ENSG00000050748	MAPK9	mitogen-activated protein kinase 9 [Source:HGNC Symbol;Acc:HGNC:6886]	hsa-miR-769-5p	Colorectal cancer	0.000734463
ko05210	ENST00000455781	ENSG00000050748	MAPK9	mitogen-activated protein kinase 9 [Source:HGNC Symbol;Acc:HGNC:6886]	hsa-miR-769-5p	Colorectal cancer	0.000734463
ko05210	ENST00000264235	ENSG00000082701	GSK3B	glycogen synthase kinase 3 beta [Source:HGNC Symbol;Acc:HGNC:4617]	hsa-miR-769-5p	Colorectal cancer	0.000734463
ko05210	ENST00000646415	ENSG00000095002	MSH2	mutS homolog 2 [Source:HGNC Symbol;Acc:HGNC:7325]	hsa-miR-769-5p	Colorectal cancer	0.000734463
ko05210	ENST00000360332	ENSG00000107643	MAPK8	mitogen-activated protein kinase 8 [Source:HGNC Symbol;Acc:HGNC:6881]	hsa-miR-769-5p	Colorectal cancer	0.000734463
ko05210	ENST00000374176	ENSG00000107643	MAPK8	mitogen-activated protein kinase 8 [Source:HGNC Symbol;Acc:HGNC:6881]	hsa-miR-769-5p	Colorectal cancer	0.000734463
ko05210	ENST00000374179	ENSG00000107643	MAPK8	mitogen-activated protein kinase 8 [Source:HGNC Symbol;Acc:HGNC:6881]	hsa-miR-769-5p	Colorectal cancer	0.000734463
ko05210	ENST00000374182	ENSG00000107643	MAPK8	mitogen-activated protein kinase 8 [Source:HGNC Symbol;Acc:HGNC:6881]	hsa-miR-769-5p	Colorectal cancer	0.000734463
ko05210	ENST00000374189	ENSG00000107643	MAPK8	mitogen-activated protein kinase 8 [Source:HGNC Symbol;Acc:HGNC:6881]	hsa-miR-769-5p	Colorectal cancer	0.000734463
ko05210	ENST00000395611	ENSG00000107643	MAPK8	mitogen-activated protein kinase 8 [Source:HGNC Symbol;Acc:HGNC:6881]	hsa-miR-769-5p	Colorectal cancer	0.000734463
ko05210	ENST00000263826	ENSG00000117020	AKT3	AKT serine/threonine kinase 3 [Source:HGNC Symbol;Acc:HGNC:393]	hsa-miR-769-5p	Colorectal cancer	0.000734463
ko05210	ENST00000366539	ENSG00000117020	AKT3	AKT serine/threonine kinase 3 [Source:HGNC Symbol;Acc:HGNC:393]	hsa-miR-769-5p	Colorectal cancer	0.000734463
ko05210	ENST00000244869	ENSG00000124882	EREG	epiregulin [Source:HGNC Symbol;Acc:HGNC:3443]	hsa-miR-769-5p	Colorectal cancer	0.000734463
ko05210	ENST00000431217	ENSG00000153094	BCL2L11	BCL2 like 11 [Source:HGNC Symbol;Acc:HGNC:994]	hsa-miR-769-5p	Colorectal cancer	0.000734463
ko05210	ENST00000437029	ENSG00000153094	BCL2L11	BCL2 like 11 [Source:HGNC Symbol;Acc:HGNC:994]	hsa-miR-769-5p	Colorectal cancer	0.000734463
ko05210	ENST00000452231	ENSG00000153094	BCL2L11	BCL2 like 11 [Source:HGNC Symbol;Acc:HGNC:994]	hsa-miR-769-5p	Colorectal cancer	0.000734463
ko05210	ENST00000622509	ENSG00000153094	BCL2L11	BCL2 like 11 [Source:HGNC Symbol;Acc:HGNC:994]	hsa-miR-769-5p	Colorectal cancer	0.000734463
ko05210	ENST00000327367	ENSG00000166949	SMAD3	SMAD family member 3 [Source:HGNC Symbol;Acc:HGNC:6769]	hsa-miR-769-5p	Colorectal cancer	0.000734463
ko05210	ENST00000262160	ENSG00000175387	SMAD2	SMAD family member 2 [Source:HGNC Symbol;Acc:HGNC:6768]	hsa-miR-769-5p	Colorectal cancer	0.000734463
ko05210	ENST00000356825	ENSG00000175387	SMAD2	SMAD family member 2 [Source:HGNC Symbol;Acc:HGNC:6768]	hsa-miR-769-5p	Colorectal cancer	0.000734463
ko05210	ENST00000402690	ENSG00000175387	SMAD2	SMAD family member 2 [Source:HGNC Symbol;Acc:HGNC:6768]	hsa-miR-769-5p	Colorectal cancer	0.000734463
ko05210	ENST00000586040	ENSG00000175387	SMAD2	SMAD family member 2 [Source:HGNC Symbol;Acc:HGNC:6768]	hsa-miR-769-5p	Colorectal cancer	0.000734463
ko00562	ENST00000350761	ENSG00000132376	INPP5K	inositol polyphosphate-5-phosphatase K [Source:HGNC Symbol;Acc:HGNC:33882]	hsa-miR-769-5p	Inositol phosphate metabolism	0.000821051
ko00562	ENST00000445774	ENSG00000132376	INPP5K	inositol polyphosphate-5-phosphatase K [Source:HGNC Symbol;Acc:HGNC:33882]	hsa-miR-769-5p	Inositol phosphate metabolism	0.000821051
ko00562	ENST00000576646	ENSG00000132376	INPP5K	inositol polyphosphate-5-phosphatase K [Source:HGNC Symbol;Acc:HGNC:33882]	hsa-miR-769-5p	Inositol phosphate metabolism	0.000821051
ko00562	ENST00000367187	ENSG00000133056	PIK3C2B	phosphatidylinositol-4-phosphate 3-kinase catalytic subunit type 2 beta [Source:HGNC Symbol;Acc:HGNC:8972]	hsa-miR-769-5p	Inositol phosphate metabolism	0.000821051
ko00562	ENST00000424712	ENSG00000133056	PIK3C2B	phosphatidylinositol-4-phosphate 3-kinase catalytic subunit type 2 beta [Source:HGNC Symbol;Acc:HGNC:8972]	hsa-miR-769-5p	Inositol phosphate metabolism	0.000821051
ko00562	ENST00000298229	ENSG00000165458	INPPL1	inositol polyphosphate phosphatase like 1 [Source:HGNC Symbol;Acc:HGNC:6080]	hsa-miR-769-5p	Inositol phosphate metabolism	0.000821051
ko00562	ENST00000538751	ENSG00000165458	INPPL1	inositol polyphosphate phosphatase like 1 [Source:HGNC Symbol;Acc:HGNC:6080]	hsa-miR-769-5p	Inositol phosphate metabolism	0.000821051
ko00562	ENST00000541756	ENSG00000165458	INPPL1	inositol polyphosphate phosphatase like 1 [Source:HGNC Symbol;Acc:HGNC:6080]	hsa-miR-769-5p	Inositol phosphate metabolism	0.000821051
ko00562	ENST00000637174	ENSG00000198825	INPP5F	inositol polyphosphate-5-phosphatase F [Source:HGNC Symbol;Acc:HGNC:17054]	hsa-miR-769-5p	Inositol phosphate metabolism	0.000821051
ko00562	ENST00000648661	ENSG00000198825	INPP5F	inositol polyphosphate-5-phosphatase F [Source:HGNC Symbol;Acc:HGNC:17054]	hsa-miR-769-5p	Inositol phosphate metabolism	0.000821051
ko00562	ENST00000649742	ENSG00000198825	INPP5F	inositol polyphosphate-5-phosphatase F [Source:HGNC Symbol;Acc:HGNC:17054]	hsa-miR-769-5p	Inositol phosphate metabolism	0.000821051
ko04722	ENST00000343111	ENSG00000050748	MAPK9	mitogen-activated protein kinase 9 [Source:HGNC Symbol;Acc:HGNC:6886]	hsa-miR-769-5p	Neurotrophin signaling pathway	0.00104941
ko04722	ENST00000393360	ENSG00000050748	MAPK9	mitogen-activated protein kinase 9 [Source:HGNC Symbol;Acc:HGNC:6886]	hsa-miR-769-5p	Neurotrophin signaling pathway	0.00104941
ko04722	ENST00000452135	ENSG00000050748	MAPK9	mitogen-activated protein kinase 9 [Source:HGNC Symbol;Acc:HGNC:6886]	hsa-miR-769-5p	Neurotrophin signaling pathway	0.00104941
ko04722	ENST00000455781	ENSG00000050748	MAPK9	mitogen-activated protein kinase 9 [Source:HGNC Symbol;Acc:HGNC:6886]	hsa-miR-769-5p	Neurotrophin signaling pathway	0.00104941
ko04722	ENST00000324501	ENSG00000080815	PSEN1	presenilin 1 [Source:HGNC Symbol;Acc:HGNC:9508]	hsa-miR-769-5p	Neurotrophin signaling pathway	0.00104941
ko04722	ENST00000264235	ENSG00000082701	GSK3B	glycogen synthase kinase 3 beta [Source:HGNC Symbol;Acc:HGNC:4617]	hsa-miR-769-5p	Neurotrophin signaling pathway	0.00104941
ko04722	ENST00000354336	ENSG00000099942	CRKL	CRK like proto-oncogene, adaptor protein [Source:HGNC Symbol;Acc:HGNC:2363]	hsa-miR-769-5p	Neurotrophin signaling pathway	0.00104941
ko04722	ENST00000411769	ENSG00000099942	CRKL	CRK like proto-oncogene, adaptor protein [Source:HGNC Symbol;Acc:HGNC:2363]	hsa-miR-769-5p	Neurotrophin signaling pathway	0.00104941
ko04722	ENST00000614987	ENSG00000100784	RPS6KA5	ribosomal protein S6 kinase A5 [Source:HGNC Symbol;Acc:HGNC:10434]	hsa-miR-769-5p	Neurotrophin signaling pathway	0.00104941
ko04722	ENST00000360332	ENSG00000107643	MAPK8	mitogen-activated protein kinase 8 [Source:HGNC Symbol;Acc:HGNC:6881]	hsa-miR-769-5p	Neurotrophin signaling pathway	0.00104941
ko04722	ENST00000374176	ENSG00000107643	MAPK8	mitogen-activated protein kinase 8 [Source:HGNC Symbol;Acc:HGNC:6881]	hsa-miR-769-5p	Neurotrophin signaling pathway	0.00104941
ko04722	ENST00000374179	ENSG00000107643	MAPK8	mitogen-activated protein kinase 8 [Source:HGNC Symbol;Acc:HGNC:6881]	hsa-miR-769-5p	Neurotrophin signaling pathway	0.00104941
ko04722	ENST00000374182	ENSG00000107643	MAPK8	mitogen-activated protein kinase 8 [Source:HGNC Symbol;Acc:HGNC:6881]	hsa-miR-769-5p	Neurotrophin signaling pathway	0.00104941
ko04722	ENST00000374189	ENSG00000107643	MAPK8	mitogen-activated protein kinase 8 [Source:HGNC Symbol;Acc:HGNC:6881]	hsa-miR-769-5p	Neurotrophin signaling pathway	0.00104941
ko04722	ENST00000395611	ENSG00000107643	MAPK8	mitogen-activated protein kinase 8 [Source:HGNC Symbol;Acc:HGNC:6881]	hsa-miR-769-5p	Neurotrophin signaling pathway	0.00104941
ko04722	ENST00000652569	ENSG00000109320	NFKB1	nuclear factor kappa B subunit 1 [Source:HGNC Symbol;Acc:HGNC:7794]	hsa-miR-769-5p	Neurotrophin signaling pathway	0.00104941
ko04722	ENST00000491957	ENSG00000112062	MAPK14	mitogen-activated protein kinase 14 [Source:HGNC Symbol;Acc:HGNC:6876]	hsa-miR-769-5p	Neurotrophin signaling pathway	0.00104941
ko04722	ENST00000263826	ENSG00000117020	AKT3	AKT serine/threonine kinase 3 [Source:HGNC Symbol;Acc:HGNC:393]	hsa-miR-769-5p	Neurotrophin signaling pathway	0.00104941
ko04722	ENST00000366539	ENSG00000117020	AKT3	AKT serine/threonine kinase 3 [Source:HGNC Symbol;Acc:HGNC:393]	hsa-miR-769-5p	Neurotrophin signaling pathway	0.00104941
ko04722	ENST00000250559	ENSG00000127314	RAP1B	RAP1B, member of RAS oncogene family [Source:HGNC Symbol;Acc:HGNC:9857]	hsa-miR-769-5p	Neurotrophin signaling pathway	0.00104941
ko04722	ENST00000569008	ENSG00000134313	KIDINS220	kinase D interacting substrate 220 [Source:HGNC Symbol;Acc:HGNC:29508]	hsa-miR-769-5p	Neurotrophin signaling pathway	0.00104941
ko04722	ENST00000330651	ENSG00000185386	MAPK11	mitogen-activated protein kinase 11 [Source:HGNC Symbol;Acc:HGNC:6873]	hsa-miR-769-5p	Neurotrophin signaling pathway	0.00104941
ko04722	ENST00000417877	ENSG00000185386	MAPK11	mitogen-activated protein kinase 11 [Source:HGNC Symbol;Acc:HGNC:6873]	hsa-miR-769-5p	Neurotrophin signaling pathway	0.00104941
ko04722	ENST00000361733	ENSG00000198909	MAP3K3	mitogen-activated protein kinase kinase kinase 3 [Source:HGNC Symbol;Acc:HGNC:6855]	hsa-miR-769-5p	Neurotrophin signaling pathway	0.00104941
ko04722	ENST00000579585	ENSG00000198909	MAP3K3	mitogen-activated protein kinase kinase kinase 3 [Source:HGNC Symbol;Acc:HGNC:6855]	hsa-miR-769-5p	Neurotrophin signaling pathway	0.00104941
ko04120	ENST00000519693	ENSG00000072803	FBXW11	F-box and WD repeat domain containing 11 [Source:HGNC Symbol;Acc:HGNC:13607]	hsa-miR-769-5p	Ubiquitin mediated proteolysis	0.00110563
ko04120	ENST00000523843	ENSG00000072803	FBXW11	F-box and WD repeat domain containing 11 [Source:HGNC Symbol;Acc:HGNC:13607]	hsa-miR-769-5p	Ubiquitin mediated proteolysis	0.00110563
ko04120	ENST00000222402	ENSG00000078967	UBE2D4	ubiquitin conjugating enzyme E2 D4 (putative) [Source:HGNC Symbol;Acc:HGNC:21647]	hsa-miR-769-5p	Ubiquitin mediated proteolysis	0.00110563
ko04120	ENST00000417788	ENSG00000100023	PPIL2	peptidylprolyl isomerase like 2 [Source:HGNC Symbol;Acc:HGNC:9261]	hsa-miR-769-5p	Ubiquitin mediated proteolysis	0.00110563
ko04120	ENST00000517608	ENSG00000104343	UBE2W	ubiquitin conjugating enzyme E2 W [Source:HGNC Symbol;Acc:HGNC:25616]	hsa-miR-769-5p	Ubiquitin mediated proteolysis	0.00110563
ko04120	ENST00000650817	ENSG00000104343	UBE2W	ubiquitin conjugating enzyme E2 W [Source:HGNC Symbol;Acc:HGNC:25616]	hsa-miR-769-5p	Ubiquitin mediated proteolysis	0.00110563
ko04120	ENST00000263228	ENSG00000107341	UBE2R2	ubiquitin conjugating enzyme E2 R2 [Source:HGNC Symbol;Acc:HGNC:19907]	hsa-miR-769-5p	Ubiquitin mediated proteolysis	0.00110563
ko04120	ENST00000353411	ENSG00000113558	SKP1	S-phase kinase associated protein 1 [Source:HGNC Symbol;Acc:HGNC:10899]	hsa-miR-769-5p	Ubiquitin mediated proteolysis	0.00110563
ko04120	ENST00000361125	ENSG00000198742	SMURF1	SMAD specific E3 ubiquitin protein ligase 1 [Source:HGNC Symbol;Acc:HGNC:16807]	hsa-miR-769-5p	Ubiquitin mediated proteolysis	0.00110563
ko04120	ENST00000361368	ENSG00000198742	SMURF1	SMAD specific E3 ubiquitin protein ligase 1 [Source:HGNC Symbol;Acc:HGNC:16807]	hsa-miR-769-5p	Ubiquitin mediated proteolysis	0.00110563
ko01040	ENST00000273908	ENSG00000145284	SCD5	stearoyl-CoA desaturase 5 [Source:HGNC Symbol;Acc:HGNC:21088]	hsa-miR-769-5p	Biosynthesis of unsaturated fatty acids	0.00112329
ko01040	ENST00000425382	ENSG00000164181	ELOVL7	ELOVL fatty acid elongase 7 [Source:HGNC Symbol;Acc:HGNC:26292]	hsa-miR-769-5p	Biosynthesis of unsaturated fatty acids	0.00112329
ko01040	ENST00000505959	ENSG00000164181	ELOVL7	ELOVL fatty acid elongase 7 [Source:HGNC Symbol;Acc:HGNC:26292]	hsa-miR-769-5p	Biosynthesis of unsaturated fatty acids	0.00112329
ko01040	ENST00000508821	ENSG00000164181	ELOVL7	ELOVL fatty acid elongase 7 [Source:HGNC Symbol;Acc:HGNC:26292]	hsa-miR-769-5p	Biosynthesis of unsaturated fatty acids	0.00112329
ko01040	ENST00000354666	ENSG00000197977	ELOVL2	ELOVL fatty acid elongase 2 [Source:HGNC Symbol;Acc:HGNC:14416]	hsa-miR-769-5p	Biosynthesis of unsaturated fatty acids	0.00112329
ko04917	ENST00000343111	ENSG00000050748	MAPK9	mitogen-activated protein kinase 9 [Source:HGNC Symbol;Acc:HGNC:6886]	hsa-miR-769-5p	Prolactin signaling pathway	0.00160539
ko04917	ENST00000393360	ENSG00000050748	MAPK9	mitogen-activated protein kinase 9 [Source:HGNC Symbol;Acc:HGNC:6886]	hsa-miR-769-5p	Prolactin signaling pathway	0.00160539
ko04917	ENST00000452135	ENSG00000050748	MAPK9	mitogen-activated protein kinase 9 [Source:HGNC Symbol;Acc:HGNC:6886]	hsa-miR-769-5p	Prolactin signaling pathway	0.00160539
ko04917	ENST00000455781	ENSG00000050748	MAPK9	mitogen-activated protein kinase 9 [Source:HGNC Symbol;Acc:HGNC:6886]	hsa-miR-769-5p	Prolactin signaling pathway	0.00160539
ko04917	ENST00000264235	ENSG00000082701	GSK3B	glycogen synthase kinase 3 beta [Source:HGNC Symbol;Acc:HGNC:4617]	hsa-miR-769-5p	Prolactin signaling pathway	0.00160539
ko04917	ENST00000360332	ENSG00000107643	MAPK8	mitogen-activated protein kinase 8 [Source:HGNC Symbol;Acc:HGNC:6881]	hsa-miR-769-5p	Prolactin signaling pathway	0.00160539
ko04917	ENST00000374176	ENSG00000107643	MAPK8	mitogen-activated protein kinase 8 [Source:HGNC Symbol;Acc:HGNC:6881]	hsa-miR-769-5p	Prolactin signaling pathway	0.00160539
ko04917	ENST00000374179	ENSG00000107643	MAPK8	mitogen-activated protein kinase 8 [Source:HGNC Symbol;Acc:HGNC:6881]	hsa-miR-769-5p	Prolactin signaling pathway	0.00160539
ko04917	ENST00000374182	ENSG00000107643	MAPK8	mitogen-activated protein kinase 8 [Source:HGNC Symbol;Acc:HGNC:6881]	hsa-miR-769-5p	Prolactin signaling pathway	0.00160539
ko04917	ENST00000374189	ENSG00000107643	MAPK8	mitogen-activated protein kinase 8 [Source:HGNC Symbol;Acc:HGNC:6881]	hsa-miR-769-5p	Prolactin signaling pathway	0.00160539
ko04917	ENST00000395611	ENSG00000107643	MAPK8	mitogen-activated protein kinase 8 [Source:HGNC Symbol;Acc:HGNC:6881]	hsa-miR-769-5p	Prolactin signaling pathway	0.00160539
ko04917	ENST00000652569	ENSG00000109320	NFKB1	nuclear factor kappa B subunit 1 [Source:HGNC Symbol;Acc:HGNC:7794]	hsa-miR-769-5p	Prolactin signaling pathway	0.00160539
ko04917	ENST00000491957	ENSG00000112062	MAPK14	mitogen-activated protein kinase 14 [Source:HGNC Symbol;Acc:HGNC:6876]	hsa-miR-769-5p	Prolactin signaling pathway	0.00160539
ko04917	ENST00000452281	ENSG00000115415	STAT1	signal transducer and activator of transcription 1 [Source:HGNC Symbol;Acc:HGNC:11362]	hsa-miR-769-5p	Prolactin signaling pathway	0.00160539
ko04917	ENST00000540176	ENSG00000115415	STAT1	signal transducer and activator of transcription 1 [Source:HGNC Symbol;Acc:HGNC:11362]	hsa-miR-769-5p	Prolactin signaling pathway	0.00160539
ko04917	ENST00000263826	ENSG00000117020	AKT3	AKT serine/threonine kinase 3 [Source:HGNC Symbol;Acc:HGNC:393]	hsa-miR-769-5p	Prolactin signaling pathway	0.00160539
ko04917	ENST00000366539	ENSG00000117020	AKT3	AKT serine/threonine kinase 3 [Source:HGNC Symbol;Acc:HGNC:393]	hsa-miR-769-5p	Prolactin signaling pathway	0.00160539
ko04917	ENST00000306482	ENSG00000172179	PRL	prolactin [Source:HGNC Symbol;Acc:HGNC:9445]	hsa-miR-769-5p	Prolactin signaling pathway	0.00160539
ko04917	ENST00000615510	ENSG00000172179	PRL	prolactin [Source:HGNC Symbol;Acc:HGNC:9445]	hsa-miR-769-5p	Prolactin signaling pathway	0.00160539
ko04917	ENST00000617911	ENSG00000172179	PRL	prolactin [Source:HGNC Symbol;Acc:HGNC:9445]	hsa-miR-769-5p	Prolactin signaling pathway	0.00160539
ko04917	ENST00000651757	ENSG00000172179	PRL	prolactin [Source:HGNC Symbol;Acc:HGNC:9445]	hsa-miR-769-5p	Prolactin signaling pathway	0.00160539
ko04917	ENST00000330651	ENSG00000185386	MAPK11	mitogen-activated protein kinase 11 [Source:HGNC Symbol;Acc:HGNC:6873]	hsa-miR-769-5p	Prolactin signaling pathway	0.00160539
ko04917	ENST00000417877	ENSG00000185386	MAPK11	mitogen-activated protein kinase 11 [Source:HGNC Symbol;Acc:HGNC:6873]	hsa-miR-769-5p	Prolactin signaling pathway	0.00160539
ko04371	ENST00000566510	ENSG00000039068	CDH1	cadherin 1 [Source:HGNC Symbol;Acc:HGNC:1748]	hsa-miR-769-5p	Apelin signaling pathway	0.00163806
ko04371	ENST00000369851	ENSG00000065135	GNAI3	G protein subunit alpha i3 [Source:HGNC Symbol;Acc:HGNC:4387]	hsa-miR-769-5p	Apelin signaling pathway	0.00163806
ko04371	ENST00000223095	ENSG00000106366	SERPINE1	serpin family E member 1 [Source:HGNC Symbol;Acc:HGNC:8583]	hsa-miR-769-5p	Apelin signaling pathway	0.00163806
ko04371	ENST00000287878	ENSG00000106617	PRKAG2	protein kinase AMP-activated non-catalytic subunit gamma 2 [Source:HGNC Symbol;Acc:HGNC:9386]	hsa-miR-769-5p	Apelin signaling pathway	0.00163806
ko04371	ENST00000418337	ENSG00000106617	PRKAG2	protein kinase AMP-activated non-catalytic subunit gamma 2 [Source:HGNC Symbol;Acc:HGNC:9386]	hsa-miR-769-5p	Apelin signaling pathway	0.00163806
ko04371	ENST00000476632	ENSG00000106617	PRKAG2	protein kinase AMP-activated non-catalytic subunit gamma 2 [Source:HGNC Symbol;Acc:HGNC:9386]	hsa-miR-769-5p	Apelin signaling pathway	0.00163806
ko04371	ENST00000492843	ENSG00000106617	PRKAG2	protein kinase AMP-activated non-catalytic subunit gamma 2 [Source:HGNC Symbol;Acc:HGNC:9386]	hsa-miR-769-5p	Apelin signaling pathway	0.00163806
ko04371	ENST00000650858	ENSG00000106617	PRKAG2	protein kinase AMP-activated non-catalytic subunit gamma 2 [Source:HGNC Symbol;Acc:HGNC:9386]	hsa-miR-769-5p	Apelin signaling pathway	0.00163806
ko04371	ENST00000651378	ENSG00000106617	PRKAG2	protein kinase AMP-activated non-catalytic subunit gamma 2 [Source:HGNC Symbol;Acc:HGNC:9386]	hsa-miR-769-5p	Apelin signaling pathway	0.00163806
ko04371	ENST00000651764	ENSG00000106617	PRKAG2	protein kinase AMP-activated non-catalytic subunit gamma 2 [Source:HGNC Symbol;Acc:HGNC:9386]	hsa-miR-769-5p	Apelin signaling pathway	0.00163806
ko04371	ENST00000651836	ENSG00000106617	PRKAG2	protein kinase AMP-activated non-catalytic subunit gamma 2 [Source:HGNC Symbol;Acc:HGNC:9386]	hsa-miR-769-5p	Apelin signaling pathway	0.00163806
ko04371	ENST00000652159	ENSG00000106617	PRKAG2	protein kinase AMP-activated non-catalytic subunit gamma 2 [Source:HGNC Symbol;Acc:HGNC:9386]	hsa-miR-769-5p	Apelin signaling pathway	0.00163806
ko04371	ENST00000263826	ENSG00000117020	AKT3	AKT serine/threonine kinase 3 [Source:HGNC Symbol;Acc:HGNC:393]	hsa-miR-769-5p	Apelin signaling pathway	0.00163806
ko04371	ENST00000366539	ENSG00000117020	AKT3	AKT serine/threonine kinase 3 [Source:HGNC Symbol;Acc:HGNC:393]	hsa-miR-769-5p	Apelin signaling pathway	0.00163806
ko04371	ENST00000647672	ENSG00000127955	GNAI1	G protein subunit alpha i1 [Source:HGNC Symbol;Acc:HGNC:4384]	hsa-miR-769-5p	Apelin signaling pathway	0.00163806
ko04371	ENST00000397128	ENSG00000132356	PRKAA1	protein kinase AMP-activated catalytic subunit alpha 1 [Source:HGNC Symbol;Acc:HGNC:9376]	hsa-miR-769-5p	Apelin signaling pathway	0.00163806
ko04371	ENST00000498288	ENSG00000138031	ADCY3	adenylate cyclase 3 [Source:HGNC Symbol;Acc:HGNC:234]	hsa-miR-769-5p	Apelin signaling pathway	0.00163806
ko04371	ENST00000606682	ENSG00000138031	ADCY3	adenylate cyclase 3 [Source:HGNC Symbol;Acc:HGNC:234]	hsa-miR-769-5p	Apelin signaling pathway	0.00163806
ko04371	ENST00000585260	ENSG00000141506	PIK3R5	phosphoinositide-3-kinase regulatory subunit 5 [Source:HGNC Symbol;Acc:HGNC:30035]	hsa-miR-769-5p	Apelin signaling pathway	0.00163806
ko04371	ENST00000327367	ENSG00000166949	SMAD3	SMAD family member 3 [Source:HGNC Symbol;Acc:HGNC:6769]	hsa-miR-769-5p	Apelin signaling pathway	0.00163806
ko04371	ENST00000262160	ENSG00000175387	SMAD2	SMAD family member 2 [Source:HGNC Symbol;Acc:HGNC:6768]	hsa-miR-769-5p	Apelin signaling pathway	0.00163806
ko04371	ENST00000356825	ENSG00000175387	SMAD2	SMAD family member 2 [Source:HGNC Symbol;Acc:HGNC:6768]	hsa-miR-769-5p	Apelin signaling pathway	0.00163806
ko04371	ENST00000402690	ENSG00000175387	SMAD2	SMAD family member 2 [Source:HGNC Symbol;Acc:HGNC:6768]	hsa-miR-769-5p	Apelin signaling pathway	0.00163806
ko04371	ENST00000586040	ENSG00000175387	SMAD2	SMAD family member 2 [Source:HGNC Symbol;Acc:HGNC:6768]	hsa-miR-769-5p	Apelin signaling pathway	0.00163806
ko04071	ENST00000343111	ENSG00000050748	MAPK9	mitogen-activated protein kinase 9 [Source:HGNC Symbol;Acc:HGNC:6886]	hsa-miR-769-5p	Sphingolipid signaling pathway	0.00197273
ko04071	ENST00000393360	ENSG00000050748	MAPK9	mitogen-activated protein kinase 9 [Source:HGNC Symbol;Acc:HGNC:6886]	hsa-miR-769-5p	Sphingolipid signaling pathway	0.00197273
ko04071	ENST00000452135	ENSG00000050748	MAPK9	mitogen-activated protein kinase 9 [Source:HGNC Symbol;Acc:HGNC:6886]	hsa-miR-769-5p	Sphingolipid signaling pathway	0.00197273
ko04071	ENST00000455781	ENSG00000050748	MAPK9	mitogen-activated protein kinase 9 [Source:HGNC Symbol;Acc:HGNC:6886]	hsa-miR-769-5p	Sphingolipid signaling pathway	0.00197273
ko04071	ENST00000369851	ENSG00000065135	GNAI3	G protein subunit alpha i3 [Source:HGNC Symbol;Acc:HGNC:4387]	hsa-miR-769-5p	Sphingolipid signaling pathway	0.00197273
ko04071	ENST00000322088	ENSG00000105568	PPP2R1A	protein phosphatase 2 scaffold subunit Aalpha [Source:HGNC Symbol;Acc:HGNC:9302]	hsa-miR-769-5p	Sphingolipid signaling pathway	0.00197273
ko04071	ENST00000360332	ENSG00000107643	MAPK8	mitogen-activated protein kinase 8 [Source:HGNC Symbol;Acc:HGNC:6881]	hsa-miR-769-5p	Sphingolipid signaling pathway	0.00197273
ko04071	ENST00000374176	ENSG00000107643	MAPK8	mitogen-activated protein kinase 8 [Source:HGNC Symbol;Acc:HGNC:6881]	hsa-miR-769-5p	Sphingolipid signaling pathway	0.00197273
ko04071	ENST00000374179	ENSG00000107643	MAPK8	mitogen-activated protein kinase 8 [Source:HGNC Symbol;Acc:HGNC:6881]	hsa-miR-769-5p	Sphingolipid signaling pathway	0.00197273
ko04071	ENST00000374182	ENSG00000107643	MAPK8	mitogen-activated protein kinase 8 [Source:HGNC Symbol;Acc:HGNC:6881]	hsa-miR-769-5p	Sphingolipid signaling pathway	0.00197273
ko04071	ENST00000374189	ENSG00000107643	MAPK8	mitogen-activated protein kinase 8 [Source:HGNC Symbol;Acc:HGNC:6881]	hsa-miR-769-5p	Sphingolipid signaling pathway	0.00197273
ko04071	ENST00000395611	ENSG00000107643	MAPK8	mitogen-activated protein kinase 8 [Source:HGNC Symbol;Acc:HGNC:6881]	hsa-miR-769-5p	Sphingolipid signaling pathway	0.00197273
ko04071	ENST00000652569	ENSG00000109320	NFKB1	nuclear factor kappa B subunit 1 [Source:HGNC Symbol;Acc:HGNC:7794]	hsa-miR-769-5p	Sphingolipid signaling pathway	0.00197273
ko04071	ENST00000491957	ENSG00000112062	MAPK14	mitogen-activated protein kinase 14 [Source:HGNC Symbol;Acc:HGNC:6876]	hsa-miR-769-5p	Sphingolipid signaling pathway	0.00197273
ko04071	ENST00000265023	ENSG00000113889	KNG1	kininogen 1 [Source:HGNC Symbol;Acc:HGNC:6383]	hsa-miR-769-5p	Sphingolipid signaling pathway	0.00197273
ko04071	ENST00000263826	ENSG00000117020	AKT3	AKT serine/threonine kinase 3 [Source:HGNC Symbol;Acc:HGNC:393]	hsa-miR-769-5p	Sphingolipid signaling pathway	0.00197273
ko04071	ENST00000366539	ENSG00000117020	AKT3	AKT serine/threonine kinase 3 [Source:HGNC Symbol;Acc:HGNC:393]	hsa-miR-769-5p	Sphingolipid signaling pathway	0.00197273
ko04071	ENST00000647672	ENSG00000127955	GNAI1	G protein subunit alpha i1 [Source:HGNC Symbol;Acc:HGNC:4384]	hsa-miR-769-5p	Sphingolipid signaling pathway	0.00197273
ko04071	ENST00000303531	ENSG00000166501	PRKCB	protein kinase C beta [Source:HGNC Symbol;Acc:HGNC:9395]	hsa-miR-769-5p	Sphingolipid signaling pathway	0.00197273
ko04071	ENST00000643927	ENSG00000166501	PRKCB	protein kinase C beta [Source:HGNC Symbol;Acc:HGNC:9395]	hsa-miR-769-5p	Sphingolipid signaling pathway	0.00197273
ko04071	ENST00000330651	ENSG00000185386	MAPK11	mitogen-activated protein kinase 11 [Source:HGNC Symbol;Acc:HGNC:6873]	hsa-miR-769-5p	Sphingolipid signaling pathway	0.00197273
ko04071	ENST00000417877	ENSG00000185386	MAPK11	mitogen-activated protein kinase 11 [Source:HGNC Symbol;Acc:HGNC:6873]	hsa-miR-769-5p	Sphingolipid signaling pathway	0.00197273
ko04071	ENST00000358157	ENSG00000213694	S1PR3	sphingosine-1-phosphate receptor 3 [Source:HGNC Symbol;Acc:HGNC:3167]	hsa-miR-769-5p	Sphingolipid signaling pathway	0.00197273
ko04071	ENST00000375846	ENSG00000213694	S1PR3	sphingosine-1-phosphate receptor 3 [Source:HGNC Symbol;Acc:HGNC:3167]	hsa-miR-769-5p	Sphingolipid signaling pathway	0.00197273
ko04340	ENST00000519693	ENSG00000072803	FBXW11	F-box and WD repeat domain containing 11 [Source:HGNC Symbol;Acc:HGNC:13607]	hsa-miR-769-5p	Hedgehog signaling pathway	0.00257437
ko04340	ENST00000523843	ENSG00000072803	FBXW11	F-box and WD repeat domain containing 11 [Source:HGNC Symbol;Acc:HGNC:13607]	hsa-miR-769-5p	Hedgehog signaling pathway	0.00257437
ko04340	ENST00000341310	ENSG00000074047	GLI2	GLI family zinc finger 2 [Source:HGNC Symbol;Acc:HGNC:4318]	hsa-miR-769-5p	Hedgehog signaling pathway	0.00257437
ko04340	ENST00000438299	ENSG00000074047	GLI2	GLI family zinc finger 2 [Source:HGNC Symbol;Acc:HGNC:4318]	hsa-miR-769-5p	Hedgehog signaling pathway	0.00257437
ko04340	ENST00000445186	ENSG00000074047	GLI2	GLI family zinc finger 2 [Source:HGNC Symbol;Acc:HGNC:4318]	hsa-miR-769-5p	Hedgehog signaling pathway	0.00257437
ko04340	ENST00000452692	ENSG00000074047	GLI2	GLI family zinc finger 2 [Source:HGNC Symbol;Acc:HGNC:4318]	hsa-miR-769-5p	Hedgehog signaling pathway	0.00257437
ko04340	ENST00000264235	ENSG00000082701	GSK3B	glycogen synthase kinase 3 beta [Source:HGNC Symbol;Acc:HGNC:4617]	hsa-miR-769-5p	Hedgehog signaling pathway	0.00257437
ko04340	ENST00000537209	ENSG00000143147	GPR161	G protein-coupled receptor 161 [Source:HGNC Symbol;Acc:HGNC:23694]	hsa-miR-769-5p	Hedgehog signaling pathway	0.00257437
ko04340	ENST00000539777	ENSG00000143147	GPR161	G protein-coupled receptor 161 [Source:HGNC Symbol;Acc:HGNC:23694]	hsa-miR-769-5p	Hedgehog signaling pathway	0.00257437
ko04340	ENST00000303052	ENSG00000169118	CSNK1G1	casein kinase 1 gamma 1 [Source:HGNC Symbol;Acc:HGNC:2454]	hsa-miR-769-5p	Hedgehog signaling pathway	0.00257437
ko04340	ENST00000635529	ENSG00000169118	CSNK1G1	casein kinase 1 gamma 1 [Source:HGNC Symbol;Acc:HGNC:2454]	hsa-miR-769-5p	Hedgehog signaling pathway	0.00257437
ko04340	ENST00000509670	ENSG00000173040	EVC2	EvC ciliary complex subunit 2 [Source:HGNC Symbol;Acc:HGNC:19747]	hsa-miR-769-5p	Hedgehog signaling pathway	0.00257437
ko04340	ENST00000331920	ENSG00000185920	PTCH1	patched 1 [Source:HGNC Symbol;Acc:HGNC:9585]	hsa-miR-769-5p	Hedgehog signaling pathway	0.00257437
ko04340	ENST00000375290	ENSG00000185920	PTCH1	patched 1 [Source:HGNC Symbol;Acc:HGNC:9585]	hsa-miR-769-5p	Hedgehog signaling pathway	0.00257437
ko04340	ENST00000418258	ENSG00000185920	PTCH1	patched 1 [Source:HGNC Symbol;Acc:HGNC:9585]	hsa-miR-769-5p	Hedgehog signaling pathway	0.00257437
ko04340	ENST00000421141	ENSG00000185920	PTCH1	patched 1 [Source:HGNC Symbol;Acc:HGNC:9585]	hsa-miR-769-5p	Hedgehog signaling pathway	0.00257437
ko04340	ENST00000430669	ENSG00000185920	PTCH1	patched 1 [Source:HGNC Symbol;Acc:HGNC:9585]	hsa-miR-769-5p	Hedgehog signaling pathway	0.00257437
ko04340	ENST00000437951	ENSG00000185920	PTCH1	patched 1 [Source:HGNC Symbol;Acc:HGNC:9585]	hsa-miR-769-5p	Hedgehog signaling pathway	0.00257437
ko04340	ENST00000361125	ENSG00000198742	SMURF1	SMAD specific E3 ubiquitin protein ligase 1 [Source:HGNC Symbol;Acc:HGNC:16807]	hsa-miR-769-5p	Hedgehog signaling pathway	0.00257437
ko04340	ENST00000361368	ENSG00000198742	SMURF1	SMAD specific E3 ubiquitin protein ligase 1 [Source:HGNC Symbol;Acc:HGNC:16807]	hsa-miR-769-5p	Hedgehog signaling pathway	0.00257437
ko05220	ENST00000360661	ENSG00000030110	BAK1	BCL2 antagonist/killer 1 [Source:HGNC Symbol;Acc:HGNC:949]	hsa-miR-769-5p	Chronic myeloid leukemia	0.00284284
ko05220	ENST00000374467	ENSG00000030110	BAK1	BCL2 antagonist/killer 1 [Source:HGNC Symbol;Acc:HGNC:949]	hsa-miR-769-5p	Chronic myeloid leukemia	0.00284284
ko05220	ENST00000442998	ENSG00000030110	BAK1	BCL2 antagonist/killer 1 [Source:HGNC Symbol;Acc:HGNC:949]	hsa-miR-769-5p	Chronic myeloid leukemia	0.00284284
ko05220	ENST00000354336	ENSG00000099942	CRKL	CRK like proto-oncogene, adaptor protein [Source:HGNC Symbol;Acc:HGNC:2363]	hsa-miR-769-5p	Chronic myeloid leukemia	0.00284284
ko05220	ENST00000411769	ENSG00000099942	CRKL	CRK like proto-oncogene, adaptor protein [Source:HGNC Symbol;Acc:HGNC:2363]	hsa-miR-769-5p	Chronic myeloid leukemia	0.00284284
ko05220	ENST00000652569	ENSG00000109320	NFKB1	nuclear factor kappa B subunit 1 [Source:HGNC Symbol;Acc:HGNC:7794]	hsa-miR-769-5p	Chronic myeloid leukemia	0.00284284
ko05220	ENST00000263826	ENSG00000117020	AKT3	AKT serine/threonine kinase 3 [Source:HGNC Symbol;Acc:HGNC:393]	hsa-miR-769-5p	Chronic myeloid leukemia	0.00284284
ko05220	ENST00000366539	ENSG00000117020	AKT3	AKT serine/threonine kinase 3 [Source:HGNC Symbol;Acc:HGNC:393]	hsa-miR-769-5p	Chronic myeloid leukemia	0.00284284
ko05220	ENST00000300305	ENSG00000159216	RUNX1	runt related transcription factor 1 [Source:HGNC Symbol;Acc:HGNC:10471]	hsa-miR-769-5p	Chronic myeloid leukemia	0.00284284
ko05220	ENST00000344691	ENSG00000159216	RUNX1	runt related transcription factor 1 [Source:HGNC Symbol;Acc:HGNC:10471]	hsa-miR-769-5p	Chronic myeloid leukemia	0.00284284
ko05220	ENST00000437180	ENSG00000159216	RUNX1	runt related transcription factor 1 [Source:HGNC Symbol;Acc:HGNC:10471]	hsa-miR-769-5p	Chronic myeloid leukemia	0.00284284
ko05220	ENST00000327367	ENSG00000166949	SMAD3	SMAD family member 3 [Source:HGNC Symbol;Acc:HGNC:6769]	hsa-miR-769-5p	Chronic myeloid leukemia	0.00284284
ko05142	ENST00000343111	ENSG00000050748	MAPK9	mitogen-activated protein kinase 9 [Source:HGNC Symbol;Acc:HGNC:6886]	hsa-miR-769-5p	Chagas disease (American trypanosomiasis)	0.00285498
ko05142	ENST00000393360	ENSG00000050748	MAPK9	mitogen-activated protein kinase 9 [Source:HGNC Symbol;Acc:HGNC:6886]	hsa-miR-769-5p	Chagas disease (American trypanosomiasis)	0.00285498
ko05142	ENST00000452135	ENSG00000050748	MAPK9	mitogen-activated protein kinase 9 [Source:HGNC Symbol;Acc:HGNC:6886]	hsa-miR-769-5p	Chagas disease (American trypanosomiasis)	0.00285498
ko05142	ENST00000455781	ENSG00000050748	MAPK9	mitogen-activated protein kinase 9 [Source:HGNC Symbol;Acc:HGNC:6886]	hsa-miR-769-5p	Chagas disease (American trypanosomiasis)	0.00285498
ko05142	ENST00000369851	ENSG00000065135	GNAI3	G protein subunit alpha i3 [Source:HGNC Symbol;Acc:HGNC:4387]	hsa-miR-769-5p	Chagas disease (American trypanosomiasis)	0.00285498
ko05142	ENST00000322088	ENSG00000105568	PPP2R1A	protein phosphatase 2 scaffold subunit Aalpha [Source:HGNC Symbol;Acc:HGNC:9302]	hsa-miR-769-5p	Chagas disease (American trypanosomiasis)	0.00285498
ko05142	ENST00000223095	ENSG00000106366	SERPINE1	serpin family E member 1 [Source:HGNC Symbol;Acc:HGNC:8583]	hsa-miR-769-5p	Chagas disease (American trypanosomiasis)	0.00285498
ko05142	ENST00000360332	ENSG00000107643	MAPK8	mitogen-activated protein kinase 8 [Source:HGNC Symbol;Acc:HGNC:6881]	hsa-miR-769-5p	Chagas disease (American trypanosomiasis)	0.00285498
ko05142	ENST00000374176	ENSG00000107643	MAPK8	mitogen-activated protein kinase 8 [Source:HGNC Symbol;Acc:HGNC:6881]	hsa-miR-769-5p	Chagas disease (American trypanosomiasis)	0.00285498
ko05142	ENST00000374179	ENSG00000107643	MAPK8	mitogen-activated protein kinase 8 [Source:HGNC Symbol;Acc:HGNC:6881]	hsa-miR-769-5p	Chagas disease (American trypanosomiasis)	0.00285498
ko05142	ENST00000374182	ENSG00000107643	MAPK8	mitogen-activated protein kinase 8 [Source:HGNC Symbol;Acc:HGNC:6881]	hsa-miR-769-5p	Chagas disease (American trypanosomiasis)	0.00285498
ko05142	ENST00000374189	ENSG00000107643	MAPK8	mitogen-activated protein kinase 8 [Source:HGNC Symbol;Acc:HGNC:6881]	hsa-miR-769-5p	Chagas disease (American trypanosomiasis)	0.00285498
ko05142	ENST00000395611	ENSG00000107643	MAPK8	mitogen-activated protein kinase 8 [Source:HGNC Symbol;Acc:HGNC:6881]	hsa-miR-769-5p	Chagas disease (American trypanosomiasis)	0.00285498
ko05142	ENST00000652569	ENSG00000109320	NFKB1	nuclear factor kappa B subunit 1 [Source:HGNC Symbol;Acc:HGNC:7794]	hsa-miR-769-5p	Chagas disease (American trypanosomiasis)	0.00285498
ko05142	ENST00000491957	ENSG00000112062	MAPK14	mitogen-activated protein kinase 14 [Source:HGNC Symbol;Acc:HGNC:6876]	hsa-miR-769-5p	Chagas disease (American trypanosomiasis)	0.00285498
ko05142	ENST00000265023	ENSG00000113889	KNG1	kininogen 1 [Source:HGNC Symbol;Acc:HGNC:6383]	hsa-miR-769-5p	Chagas disease (American trypanosomiasis)	0.00285498
ko05142	ENST00000263826	ENSG00000117020	AKT3	AKT serine/threonine kinase 3 [Source:HGNC Symbol;Acc:HGNC:393]	hsa-miR-769-5p	Chagas disease (American trypanosomiasis)	0.00285498
ko05142	ENST00000366539	ENSG00000117020	AKT3	AKT serine/threonine kinase 3 [Source:HGNC Symbol;Acc:HGNC:393]	hsa-miR-769-5p	Chagas disease (American trypanosomiasis)	0.00285498
ko05142	ENST00000647672	ENSG00000127955	GNAI1	G protein subunit alpha i1 [Source:HGNC Symbol;Acc:HGNC:4384]	hsa-miR-769-5p	Chagas disease (American trypanosomiasis)	0.00285498
ko05142	ENST00000405436	ENSG00000159128	IFNGR2	interferon gamma receptor 2 [Source:HGNC Symbol;Acc:HGNC:5440]	hsa-miR-769-5p	Chagas disease (American trypanosomiasis)	0.00285498
ko05142	ENST00000327367	ENSG00000166949	SMAD3	SMAD family member 3 [Source:HGNC Symbol;Acc:HGNC:6769]	hsa-miR-769-5p	Chagas disease (American trypanosomiasis)	0.00285498
ko05142	ENST00000262160	ENSG00000175387	SMAD2	SMAD family member 2 [Source:HGNC Symbol;Acc:HGNC:6768]	hsa-miR-769-5p	Chagas disease (American trypanosomiasis)	0.00285498
ko05142	ENST00000356825	ENSG00000175387	SMAD2	SMAD family member 2 [Source:HGNC Symbol;Acc:HGNC:6768]	hsa-miR-769-5p	Chagas disease (American trypanosomiasis)	0.00285498
ko05142	ENST00000402690	ENSG00000175387	SMAD2	SMAD family member 2 [Source:HGNC Symbol;Acc:HGNC:6768]	hsa-miR-769-5p	Chagas disease (American trypanosomiasis)	0.00285498
ko05142	ENST00000586040	ENSG00000175387	SMAD2	SMAD family member 2 [Source:HGNC Symbol;Acc:HGNC:6768]	hsa-miR-769-5p	Chagas disease (American trypanosomiasis)	0.00285498
ko05142	ENST00000330651	ENSG00000185386	MAPK11	mitogen-activated protein kinase 11 [Source:HGNC Symbol;Acc:HGNC:6873]	hsa-miR-769-5p	Chagas disease (American trypanosomiasis)	0.00285498
ko05142	ENST00000417877	ENSG00000185386	MAPK11	mitogen-activated protein kinase 11 [Source:HGNC Symbol;Acc:HGNC:6873]	hsa-miR-769-5p	Chagas disease (American trypanosomiasis)	0.00285498
ko00630	ENST00000299355	ENSG00000075239	ACAT1	acetyl-CoA acetyltransferase 1 [Source:HGNC Symbol;Acc:HGNC:93]	hsa-miR-769-5p	Glyoxylate and dicarboxylate metabolism	0.00295895
ko00630	ENST00000463305	ENSG00000178445	GLDC	glycine decarboxylase [Source:HGNC Symbol;Acc:HGNC:4313]	hsa-miR-769-5p	Glyoxylate and dicarboxylate metabolism	0.00295895
ko04730	ENST00000369851	ENSG00000065135	GNAI3	G protein subunit alpha i3 [Source:HGNC Symbol;Acc:HGNC:4387]	hsa-miR-769-5p	Long-term depression	0.00297873
ko04730	ENST00000322088	ENSG00000105568	PPP2R1A	protein phosphatase 2 scaffold subunit Aalpha [Source:HGNC Symbol;Acc:HGNC:9302]	hsa-miR-769-5p	Long-term depression	0.00297873
ko04730	ENST00000293493	ENSG00000120088	CRHR1	corticotropin releasing hormone receptor 1 [Source:HGNC Symbol;Acc:HGNC:2357]	hsa-miR-769-5p	Long-term depression	0.00297873
ko04730	ENST00000314537	ENSG00000120088	CRHR1	corticotropin releasing hormone receptor 1 [Source:HGNC Symbol;Acc:HGNC:2357]	hsa-miR-769-5p	Long-term depression	0.00297873
ko04730	ENST00000339069	ENSG00000120088	CRHR1	corticotropin releasing hormone receptor 1 [Source:HGNC Symbol;Acc:HGNC:2357]	hsa-miR-769-5p	Long-term depression	0.00297873
ko04730	ENST00000347197	ENSG00000120088	CRHR1	corticotropin releasing hormone receptor 1 [Source:HGNC Symbol;Acc:HGNC:2357]	hsa-miR-769-5p	Long-term depression	0.00297873
ko04730	ENST00000398285	ENSG00000120088	CRHR1	corticotropin releasing hormone receptor 1 [Source:HGNC Symbol;Acc:HGNC:2357]	hsa-miR-769-5p	Long-term depression	0.00297873
ko04730	ENST00000535778	ENSG00000120088	CRHR1	corticotropin releasing hormone receptor 1 [Source:HGNC Symbol;Acc:HGNC:2357]	hsa-miR-769-5p	Long-term depression	0.00297873
ko04730	ENST00000619154	ENSG00000120088	CRHR1	corticotropin releasing hormone receptor 1 [Source:HGNC Symbol;Acc:HGNC:2357]	hsa-miR-769-5p	Long-term depression	0.00297873
ko04730	ENST00000647672	ENSG00000127955	GNAI1	G protein subunit alpha i1 [Source:HGNC Symbol;Acc:HGNC:4384]	hsa-miR-769-5p	Long-term depression	0.00297873
ko04730	ENST00000615612	ENSG00000128266	GNAZ	G protein subunit alpha z [Source:HGNC Symbol;Acc:HGNC:4395]	hsa-miR-769-5p	Long-term depression	0.00297873
ko04730	ENST00000268035	ENSG00000140443	IGF1R	insulin like growth factor 1 receptor [Source:HGNC Symbol;Acc:HGNC:5465]	hsa-miR-769-5p	Long-term depression	0.00297873
ko04730	ENST00000558762	ENSG00000140443	IGF1R	insulin like growth factor 1 receptor [Source:HGNC Symbol;Acc:HGNC:5465]	hsa-miR-769-5p	Long-term depression	0.00297873
ko04730	ENST00000649865	ENSG00000140443	IGF1R	insulin like growth factor 1 receptor [Source:HGNC Symbol;Acc:HGNC:5465]	hsa-miR-769-5p	Long-term depression	0.00297873
ko04730	ENST00000650285	ENSG00000140443	IGF1R	insulin like growth factor 1 receptor [Source:HGNC Symbol;Acc:HGNC:5465]	hsa-miR-769-5p	Long-term depression	0.00297873
ko04730	ENST00000303531	ENSG00000166501	PRKCB	protein kinase C beta [Source:HGNC Symbol;Acc:HGNC:9395]	hsa-miR-769-5p	Long-term depression	0.00297873
ko04730	ENST00000643927	ENSG00000166501	PRKCB	protein kinase C beta [Source:HGNC Symbol;Acc:HGNC:9395]	hsa-miR-769-5p	Long-term depression	0.00297873
ko04730	ENST00000397272	ENSG00000168907	PLA2G4F	phospholipase A2 group IVF [Source:HGNC Symbol;Acc:HGNC:27396]	hsa-miR-769-5p	Long-term depression	0.00297873
ko04730	ENST00000634540	ENSG00000263715	LINC02210-CRHR1	LINC02210-CRHR1 readthrough [Source:HGNC Symbol;Acc:HGNC:51483]	hsa-miR-769-5p	Long-term depression	0.00297873
ko05222	ENST00000360661	ENSG00000030110	BAK1	BCL2 antagonist/killer 1 [Source:HGNC Symbol;Acc:HGNC:949]	hsa-miR-769-5p	Small cell lung cancer	0.00332849
ko05222	ENST00000374467	ENSG00000030110	BAK1	BCL2 antagonist/killer 1 [Source:HGNC Symbol;Acc:HGNC:949]	hsa-miR-769-5p	Small cell lung cancer	0.00332849
ko05222	ENST00000442998	ENSG00000030110	BAK1	BCL2 antagonist/killer 1 [Source:HGNC Symbol;Acc:HGNC:949]	hsa-miR-769-5p	Small cell lung cancer	0.00332849
ko05222	ENST00000355452	ENSG00000050555	LAMC3	laminin subunit gamma 3 [Source:HGNC Symbol;Acc:HGNC:6494]	hsa-miR-769-5p	Small cell lung cancer	0.00332849
ko05222	ENST00000652569	ENSG00000109320	NFKB1	nuclear factor kappa B subunit 1 [Source:HGNC Symbol;Acc:HGNC:7794]	hsa-miR-769-5p	Small cell lung cancer	0.00332849
ko05222	ENST00000263826	ENSG00000117020	AKT3	AKT serine/threonine kinase 3 [Source:HGNC Symbol;Acc:HGNC:393]	hsa-miR-769-5p	Small cell lung cancer	0.00332849
ko05222	ENST00000366539	ENSG00000117020	AKT3	AKT serine/threonine kinase 3 [Source:HGNC Symbol;Acc:HGNC:393]	hsa-miR-769-5p	Small cell lung cancer	0.00332849
ko05222	ENST00000555357	ENSG00000123374	CDK2	cyclin dependent kinase 2 [Source:HGNC Symbol;Acc:HGNC:1771]	hsa-miR-769-5p	Small cell lung cancer	0.00332849
ko05222	ENST00000555408	ENSG00000123374	CDK2	cyclin dependent kinase 2 [Source:HGNC Symbol;Acc:HGNC:1771]	hsa-miR-769-5p	Small cell lung cancer	0.00332849
ko04360	ENST00000369851	ENSG00000065135	GNAI3	G protein subunit alpha i3 [Source:HGNC Symbol;Acc:HGNC:4387]	hsa-miR-769-5p	Axon guidance	0.0034838
ko04360	ENST00000451541	ENSG00000082684	SEMA5B	semaphorin 5B [Source:HGNC Symbol;Acc:HGNC:10737]	hsa-miR-769-5p	Axon guidance	0.0034838
ko04360	ENST00000264235	ENSG00000082701	GSK3B	glycogen synthase kinase 3 beta [Source:HGNC Symbol;Acc:HGNC:4617]	hsa-miR-769-5p	Axon guidance	0.0034838
ko04360	ENST00000240093	ENSG00000104290	FZD3	frizzled class receptor 3 [Source:HGNC Symbol;Acc:HGNC:4041]	hsa-miR-769-5p	Axon guidance	0.0034838
ko04360	ENST00000537916	ENSG00000104290	FZD3	frizzled class receptor 3 [Source:HGNC Symbol;Acc:HGNC:4041]	hsa-miR-769-5p	Axon guidance	0.0034838
ko04360	ENST00000371610	ENSG00000124171	PARD6B	par-6 family cell polarity regulator beta [Source:HGNC Symbol;Acc:HGNC:16245]	hsa-miR-769-5p	Axon guidance	0.0034838
ko04360	ENST00000647672	ENSG00000127955	GNAI1	G protein subunit alpha i1 [Source:HGNC Symbol;Acc:HGNC:4384]	hsa-miR-769-5p	Axon guidance	0.0034838
ko04360	ENST00000269033	ENSG00000141298	SSH2	slingshot protein phosphatase 2 [Source:HGNC Symbol;Acc:HGNC:30580]	hsa-miR-769-5p	Axon guidance	0.0034838
ko04360	ENST00000540801	ENSG00000141298	SSH2	slingshot protein phosphatase 2 [Source:HGNC Symbol;Acc:HGNC:30580]	hsa-miR-769-5p	Axon guidance	0.0034838
ko04360	ENST00000288699	ENSG00000157851	DPYSL5	dihydropyrimidinase like 5 [Source:HGNC Symbol;Acc:HGNC:20637]	hsa-miR-769-5p	Axon guidance	0.0034838
ko04360	ENST00000614712	ENSG00000157851	DPYSL5	dihydropyrimidinase like 5 [Source:HGNC Symbol;Acc:HGNC:20637]	hsa-miR-769-5p	Axon guidance	0.0034838
ko04360	ENST00000473767	ENSG00000185008	ROBO2	roundabout guidance receptor 2 [Source:HGNC Symbol;Acc:HGNC:10250]	hsa-miR-769-5p	Axon guidance	0.0034838
ko04360	ENST00000331920	ENSG00000185920	PTCH1	patched 1 [Source:HGNC Symbol;Acc:HGNC:9585]	hsa-miR-769-5p	Axon guidance	0.0034838
ko04360	ENST00000375290	ENSG00000185920	PTCH1	patched 1 [Source:HGNC Symbol;Acc:HGNC:9585]	hsa-miR-769-5p	Axon guidance	0.0034838
ko04360	ENST00000418258	ENSG00000185920	PTCH1	patched 1 [Source:HGNC Symbol;Acc:HGNC:9585]	hsa-miR-769-5p	Axon guidance	0.0034838
ko04360	ENST00000421141	ENSG00000185920	PTCH1	patched 1 [Source:HGNC Symbol;Acc:HGNC:9585]	hsa-miR-769-5p	Axon guidance	0.0034838
ko04360	ENST00000430669	ENSG00000185920	PTCH1	patched 1 [Source:HGNC Symbol;Acc:HGNC:9585]	hsa-miR-769-5p	Axon guidance	0.0034838
ko04360	ENST00000437951	ENSG00000185920	PTCH1	patched 1 [Source:HGNC Symbol;Acc:HGNC:9585]	hsa-miR-769-5p	Axon guidance	0.0034838
ko04360	ENST00000393229	ENSG00000196358	NTNG2	netrin G2 [Source:HGNC Symbol;Acc:HGNC:14288]	hsa-miR-769-5p	Axon guidance	0.0034838
ko04360	ENST00000453867	ENSG00000259288	BUB1B-PAK6	BUB1B-PAK6 readthrough [Source:HGNC Symbol;Acc:HGNC:52276]	hsa-miR-769-5p	Axon guidance	0.0034838
ko04360	ENST00000558658	ENSG00000259288	BUB1B-PAK6	BUB1B-PAK6 readthrough [Source:HGNC Symbol;Acc:HGNC:52276]	hsa-miR-769-5p	Axon guidance	0.0034838
ko04360	ENST00000573034	ENSG00000266028	SRGAP2	SLIT-ROBO Rho GTPase activating protein 2 [Source:HGNC Symbol;Acc:HGNC:19751]	hsa-miR-769-5p	Axon guidance	0.0034838
ko04360	ENST00000624873	ENSG00000266028	SRGAP2	SLIT-ROBO Rho GTPase activating protein 2 [Source:HGNC Symbol;Acc:HGNC:19751]	hsa-miR-769-5p	Axon guidance	0.0034838
ko04136	ENST00000636437	ENSG00000057663	ATG5	autophagy related 5 [Source:HGNC Symbol;Acc:HGNC:589]	hsa-miR-769-5p	Autophagy - other	0.00356655
ko04136	ENST00000347464	ENSG00000085978	ATG16L1	autophagy related 16 like 1 [Source:HGNC Symbol;Acc:HGNC:21498]	hsa-miR-769-5p	Autophagy - other	0.00356655
ko04136	ENST00000373525	ENSG00000085978	ATG16L1	autophagy related 16 like 1 [Source:HGNC Symbol;Acc:HGNC:21498]	hsa-miR-769-5p	Autophagy - other	0.00356655
ko04136	ENST00000392017	ENSG00000085978	ATG16L1	autophagy related 16 like 1 [Source:HGNC Symbol;Acc:HGNC:21498]	hsa-miR-769-5p	Autophagy - other	0.00356655
ko04136	ENST00000392018	ENSG00000085978	ATG16L1	autophagy related 16 like 1 [Source:HGNC Symbol;Acc:HGNC:21498]	hsa-miR-769-5p	Autophagy - other	0.00356655
ko04136	ENST00000392020	ENSG00000085978	ATG16L1	autophagy related 16 like 1 [Source:HGNC Symbol;Acc:HGNC:21498]	hsa-miR-769-5p	Autophagy - other	0.00356655
ko04136	ENST00000392021	ENSG00000085978	ATG16L1	autophagy related 16 like 1 [Source:HGNC Symbol;Acc:HGNC:21498]	hsa-miR-769-5p	Autophagy - other	0.00356655
ko04136	ENST00000288828	ENSG00000157954	WIPI2	WD repeat domain, phosphoinositide interacting 2 [Source:HGNC Symbol;Acc:HGNC:32225]	hsa-miR-769-5p	Autophagy - other	0.00356655
ko04136	ENST00000354449	ENSG00000197548	ATG7	autophagy related 7 [Source:HGNC Symbol;Acc:HGNC:16935]	hsa-miR-769-5p	Autophagy - other	0.00356655
ko04136	ENST00000414717	ENSG00000197548	ATG7	autophagy related 7 [Source:HGNC Symbol;Acc:HGNC:16935]	hsa-miR-769-5p	Autophagy - other	0.00356655
ko05160	ENST00000360661	ENSG00000030110	BAK1	BCL2 antagonist/killer 1 [Source:HGNC Symbol;Acc:HGNC:949]	hsa-miR-769-5p	Hepatitis C	0.00372581
ko05160	ENST00000374467	ENSG00000030110	BAK1	BCL2 antagonist/killer 1 [Source:HGNC Symbol;Acc:HGNC:949]	hsa-miR-769-5p	Hepatitis C	0.00372581
ko05160	ENST00000442998	ENSG00000030110	BAK1	BCL2 antagonist/killer 1 [Source:HGNC Symbol;Acc:HGNC:949]	hsa-miR-769-5p	Hepatitis C	0.00372581
ko05160	ENST00000183605	ENSG00000066405	CLDN18	claudin 18 [Source:HGNC Symbol;Acc:HGNC:2039]	hsa-miR-769-5p	Hepatitis C	0.00372581
ko05160	ENST00000343735	ENSG00000066405	CLDN18	claudin 18 [Source:HGNC Symbol;Acc:HGNC:2039]	hsa-miR-769-5p	Hepatitis C	0.00372581
ko05160	ENST00000479660	ENSG00000066405	CLDN18	claudin 18 [Source:HGNC Symbol;Acc:HGNC:2039]	hsa-miR-769-5p	Hepatitis C	0.00372581
ko05160	ENST00000264235	ENSG00000082701	GSK3B	glycogen synthase kinase 3 beta [Source:HGNC Symbol;Acc:HGNC:4617]	hsa-miR-769-5p	Hepatitis C	0.00372581
ko05160	ENST00000202917	ENSG00000089127	OAS1	2'-5'-oligoadenylate synthetase 1 [Source:HGNC Symbol;Acc:HGNC:8086]	hsa-miR-769-5p	Hepatitis C	0.00372581
ko05160	ENST00000322088	ENSG00000105568	PPP2R1A	protein phosphatase 2 scaffold subunit Aalpha [Source:HGNC Symbol;Acc:HGNC:9302]	hsa-miR-769-5p	Hepatitis C	0.00372581
ko05160	ENST00000652569	ENSG00000109320	NFKB1	nuclear factor kappa B subunit 1 [Source:HGNC Symbol;Acc:HGNC:7794]	hsa-miR-769-5p	Hepatitis C	0.00372581
ko05160	ENST00000452281	ENSG00000115415	STAT1	signal transducer and activator of transcription 1 [Source:HGNC Symbol;Acc:HGNC:11362]	hsa-miR-769-5p	Hepatitis C	0.00372581
ko05160	ENST00000540176	ENSG00000115415	STAT1	signal transducer and activator of transcription 1 [Source:HGNC Symbol;Acc:HGNC:11362]	hsa-miR-769-5p	Hepatitis C	0.00372581
ko05160	ENST00000263826	ENSG00000117020	AKT3	AKT serine/threonine kinase 3 [Source:HGNC Symbol;Acc:HGNC:393]	hsa-miR-769-5p	Hepatitis C	0.00372581
ko05160	ENST00000366539	ENSG00000117020	AKT3	AKT serine/threonine kinase 3 [Source:HGNC Symbol;Acc:HGNC:393]	hsa-miR-769-5p	Hepatitis C	0.00372581
ko05160	ENST00000555357	ENSG00000123374	CDK2	cyclin dependent kinase 2 [Source:HGNC Symbol;Acc:HGNC:1771]	hsa-miR-769-5p	Hepatitis C	0.00372581
ko05160	ENST00000555408	ENSG00000123374	CDK2	cyclin dependent kinase 2 [Source:HGNC Symbol;Acc:HGNC:1771]	hsa-miR-769-5p	Hepatitis C	0.00372581
ko05160	ENST00000256383	ENSG00000134001	EIF2S1	eukaryotic translation initiation factor 2 subunit alpha [Source:HGNC Symbol;Acc:HGNC:3265]	hsa-miR-769-5p	Hepatitis C	0.00372581
ko05160	ENST00000270139	ENSG00000142166	IFNAR1	interferon alpha and beta receptor subunit 1 [Source:HGNC Symbol;Acc:HGNC:5432]	hsa-miR-769-5p	Hepatitis C	0.00372581
ko05160	ENST00000372539	ENSG00000164007	CLDN19	claudin 19 [Source:HGNC Symbol;Acc:HGNC:2040]	hsa-miR-769-5p	Hepatitis C	0.00372581
ko05160	ENST00000539749	ENSG00000164007	CLDN19	claudin 19 [Source:HGNC Symbol;Acc:HGNC:2040]	hsa-miR-769-5p	Hepatitis C	0.00372581
ko05160	ENST00000307630	ENSG00000170027	YWHAG	tyrosine 3-monooxygenase/tryptophan 5-monooxygenase activation protein gamma [Source:HGNC Symbol;Acc:HGNC:12852]	hsa-miR-769-5p	Hepatitis C	0.00372581
ko05160	ENST00000314128	ENSG00000170581	STAT2	signal transducer and activator of transcription 2 [Source:HGNC Symbol;Acc:HGNC:11363]	hsa-miR-769-5p	Hepatitis C	0.00372581
ko05160	ENST00000651915	ENSG00000170581	STAT2	signal transducer and activator of transcription 2 [Source:HGNC Symbol;Acc:HGNC:11363]	hsa-miR-769-5p	Hepatitis C	0.00372581
ko05160	ENST00000652624	ENSG00000170581	STAT2	signal transducer and activator of transcription 2 [Source:HGNC Symbol;Acc:HGNC:11363]	hsa-miR-769-5p	Hepatitis C	0.00372581
ko05160	ENST00000328796	ENSG00000184697	CLDN6	claudin 6 [Source:HGNC Symbol;Acc:HGNC:2048]	hsa-miR-769-5p	Hepatitis C	0.00372581
ko05160	ENST00000396925	ENSG00000184697	CLDN6	claudin 6 [Source:HGNC Symbol;Acc:HGNC:2048]	hsa-miR-769-5p	Hepatitis C	0.00372581
ko05160	ENST00000572154	ENSG00000184697	CLDN6	claudin 6 [Source:HGNC Symbol;Acc:HGNC:2048]	hsa-miR-769-5p	Hepatitis C	0.00372581
ko05230	ENST00000263826	ENSG00000117020	AKT3	AKT serine/threonine kinase 3 [Source:HGNC Symbol;Acc:HGNC:393]	hsa-miR-769-5p	Central carbon metabolism in cancer	0.00408389
ko05230	ENST00000366539	ENSG00000117020	AKT3	AKT serine/threonine kinase 3 [Source:HGNC Symbol;Acc:HGNC:393]	hsa-miR-769-5p	Central carbon metabolism in cancer	0.00408389
ko05230	ENST00000311966	ENSG00000135423	GLS2	glutaminase 2 [Source:HGNC Symbol;Acc:HGNC:29570]	hsa-miR-769-5p	Central carbon metabolism in cancer	0.00408389
ko05230	ENST00000424141	ENSG00000135423	GLS2	glutaminase 2 [Source:HGNC Symbol;Acc:HGNC:29570]	hsa-miR-769-5p	Central carbon metabolism in cancer	0.00408389
ko05230	ENST00000479952	ENSG00000135423	GLS2	glutaminase 2 [Source:HGNC Symbol;Acc:HGNC:29570]	hsa-miR-769-5p	Central carbon metabolism in cancer	0.00408389
ko05230	ENST00000486433	ENSG00000135423	GLS2	glutaminase 2 [Source:HGNC Symbol;Acc:HGNC:29570]	hsa-miR-769-5p	Central carbon metabolism in cancer	0.00408389
ko05230	ENST00000539272	ENSG00000135423	GLS2	glutaminase 2 [Source:HGNC Symbol;Acc:HGNC:29570]	hsa-miR-769-5p	Central carbon metabolism in cancer	0.00408389
ko05230	ENST00000610413	ENSG00000135423	GLS2	glutaminase 2 [Source:HGNC Symbol;Acc:HGNC:29570]	hsa-miR-769-5p	Central carbon metabolism in cancer	0.00408389
ko05230	ENST00000623608	ENSG00000135423	GLS2	glutaminase 2 [Source:HGNC Symbol;Acc:HGNC:29570]	hsa-miR-769-5p	Central carbon metabolism in cancer	0.00408389
ko05230	ENST00000290573	ENSG00000159399	HK2	hexokinase 2 [Source:HGNC Symbol;Acc:HGNC:4923]	hsa-miR-769-5p	Central carbon metabolism in cancer	0.00408389
ko05230	ENST00000409174	ENSG00000159399	HK2	hexokinase 2 [Source:HGNC Symbol;Acc:HGNC:4923]	hsa-miR-769-5p	Central carbon metabolism in cancer	0.00408389
ko05230	ENST00000292432	ENSG00000160883	HK3	hexokinase 3 [Source:HGNC Symbol;Acc:HGNC:4925]	hsa-miR-769-5p	Central carbon metabolism in cancer	0.00408389
ko04721	ENST00000264649	ENSG00000033627	ATP6V0A1	ATPase H+ transporting V0 subunit a1 [Source:HGNC Symbol;Acc:HGNC:865]	hsa-miR-769-5p	Synaptic vesicle cycle	0.00486581
ko04721	ENST00000544137	ENSG00000033627	ATP6V0A1	ATPase H+ transporting V0 subunit a1 [Source:HGNC Symbol;Acc:HGNC:865]	hsa-miR-769-5p	Synaptic vesicle cycle	0.00486581
ko04721	ENST00000398238	ENSG00000073969	NSF	N-ethylmaleimide sensitive factor, vesicle fusing ATPase [Source:HGNC Symbol;Acc:HGNC:8016]	hsa-miR-769-5p	Synaptic vesicle cycle	0.00486581
ko04721	ENST00000278379	ENSG00000110436	SLC1A2	solute carrier family 1 member 2 [Source:HGNC Symbol;Acc:HGNC:10940]	hsa-miR-769-5p	Synaptic vesicle cycle	0.00486581
ko04721	ENST00000454147	ENSG00000132164	SLC6A11	solute carrier family 6 member 11 [Source:HGNC Symbol;Acc:HGNC:11044]	hsa-miR-769-5p	Synaptic vesicle cycle	0.00486581
ko04721	ENST00000395862	ENSG00000155097	ATP6V1C1	ATPase H+ transporting V1 subunit C1 [Source:HGNC Symbol;Acc:HGNC:856]	hsa-miR-769-5p	Synaptic vesicle cycle	0.00486581
ko04721	ENST00000518738	ENSG00000155097	ATP6V1C1	ATPase H+ transporting V1 subunit C1 [Source:HGNC Symbol;Acc:HGNC:856]	hsa-miR-769-5p	Synaptic vesicle cycle	0.00486581
ko04721	ENST00000518857	ENSG00000155097	ATP6V1C1	ATPase H+ transporting V1 subunit C1 [Source:HGNC Symbol;Acc:HGNC:856]	hsa-miR-769-5p	Synaptic vesicle cycle	0.00486581
ko04721	ENST00000521514	ENSG00000155097	ATP6V1C1	ATPase H+ transporting V1 subunit C1 [Source:HGNC Symbol;Acc:HGNC:856]	hsa-miR-769-5p	Synaptic vesicle cycle	0.00486581
ko04721	ENST00000287766	ENSG00000157103	SLC6A1	solute carrier family 6 member 1 [Source:HGNC Symbol;Acc:HGNC:11042]	hsa-miR-769-5p	Synaptic vesicle cycle	0.00486581
ko04721	ENST00000642201	ENSG00000157103	SLC6A1	solute carrier family 6 member 1 [Source:HGNC Symbol;Acc:HGNC:11042]	hsa-miR-769-5p	Synaptic vesicle cycle	0.00486581
ko04721	ENST00000642639	ENSG00000157103	SLC6A1	solute carrier family 6 member 1 [Source:HGNC Symbol;Acc:HGNC:11042]	hsa-miR-769-5p	Synaptic vesicle cycle	0.00486581
ko04721	ENST00000642735	ENSG00000157103	SLC6A1	solute carrier family 6 member 1 [Source:HGNC Symbol;Acc:HGNC:11042]	hsa-miR-769-5p	Synaptic vesicle cycle	0.00486581
ko04721	ENST00000642767	ENSG00000157103	SLC6A1	solute carrier family 6 member 1 [Source:HGNC Symbol;Acc:HGNC:11042]	hsa-miR-769-5p	Synaptic vesicle cycle	0.00486581
ko04721	ENST00000642820	ENSG00000157103	SLC6A1	solute carrier family 6 member 1 [Source:HGNC Symbol;Acc:HGNC:11042]	hsa-miR-769-5p	Synaptic vesicle cycle	0.00486581
ko04721	ENST00000643396	ENSG00000157103	SLC6A1	solute carrier family 6 member 1 [Source:HGNC Symbol;Acc:HGNC:11042]	hsa-miR-769-5p	Synaptic vesicle cycle	0.00486581
ko04721	ENST00000643498	ENSG00000157103	SLC6A1	solute carrier family 6 member 1 [Source:HGNC Symbol;Acc:HGNC:11042]	hsa-miR-769-5p	Synaptic vesicle cycle	0.00486581
ko04721	ENST00000644314	ENSG00000157103	SLC6A1	solute carrier family 6 member 1 [Source:HGNC Symbol;Acc:HGNC:11042]	hsa-miR-769-5p	Synaptic vesicle cycle	0.00486581
ko04721	ENST00000644803	ENSG00000157103	SLC6A1	solute carrier family 6 member 1 [Source:HGNC Symbol;Acc:HGNC:11042]	hsa-miR-769-5p	Synaptic vesicle cycle	0.00486581
ko04721	ENST00000645029	ENSG00000157103	SLC6A1	solute carrier family 6 member 1 [Source:HGNC Symbol;Acc:HGNC:11042]	hsa-miR-769-5p	Synaptic vesicle cycle	0.00486581
ko04721	ENST00000645054	ENSG00000157103	SLC6A1	solute carrier family 6 member 1 [Source:HGNC Symbol;Acc:HGNC:11042]	hsa-miR-769-5p	Synaptic vesicle cycle	0.00486581
ko04721	ENST00000645281	ENSG00000157103	SLC6A1	solute carrier family 6 member 1 [Source:HGNC Symbol;Acc:HGNC:11042]	hsa-miR-769-5p	Synaptic vesicle cycle	0.00486581
ko04721	ENST00000645592	ENSG00000157103	SLC6A1	solute carrier family 6 member 1 [Source:HGNC Symbol;Acc:HGNC:11042]	hsa-miR-769-5p	Synaptic vesicle cycle	0.00486581
ko04721	ENST00000645776	ENSG00000157103	SLC6A1	solute carrier family 6 member 1 [Source:HGNC Symbol;Acc:HGNC:11042]	hsa-miR-769-5p	Synaptic vesicle cycle	0.00486581
ko04721	ENST00000645974	ENSG00000157103	SLC6A1	solute carrier family 6 member 1 [Source:HGNC Symbol;Acc:HGNC:11042]	hsa-miR-769-5p	Synaptic vesicle cycle	0.00486581
ko04721	ENST00000646022	ENSG00000157103	SLC6A1	solute carrier family 6 member 1 [Source:HGNC Symbol;Acc:HGNC:11042]	hsa-miR-769-5p	Synaptic vesicle cycle	0.00486581
ko04721	ENST00000646060	ENSG00000157103	SLC6A1	solute carrier family 6 member 1 [Source:HGNC Symbol;Acc:HGNC:11042]	hsa-miR-769-5p	Synaptic vesicle cycle	0.00486581
ko04721	ENST00000646072	ENSG00000157103	SLC6A1	solute carrier family 6 member 1 [Source:HGNC Symbol;Acc:HGNC:11042]	hsa-miR-769-5p	Synaptic vesicle cycle	0.00486581
ko04721	ENST00000646487	ENSG00000157103	SLC6A1	solute carrier family 6 member 1 [Source:HGNC Symbol;Acc:HGNC:11042]	hsa-miR-769-5p	Synaptic vesicle cycle	0.00486581
ko04721	ENST00000646570	ENSG00000157103	SLC6A1	solute carrier family 6 member 1 [Source:HGNC Symbol;Acc:HGNC:11042]	hsa-miR-769-5p	Synaptic vesicle cycle	0.00486581
ko04721	ENST00000646702	ENSG00000157103	SLC6A1	solute carrier family 6 member 1 [Source:HGNC Symbol;Acc:HGNC:11042]	hsa-miR-769-5p	Synaptic vesicle cycle	0.00486581
ko04721	ENST00000646924	ENSG00000157103	SLC6A1	solute carrier family 6 member 1 [Source:HGNC Symbol;Acc:HGNC:11042]	hsa-miR-769-5p	Synaptic vesicle cycle	0.00486581
ko04721	ENST00000647194	ENSG00000157103	SLC6A1	solute carrier family 6 member 1 [Source:HGNC Symbol;Acc:HGNC:11042]	hsa-miR-769-5p	Synaptic vesicle cycle	0.00486581
ko04721	ENST00000647384	ENSG00000157103	SLC6A1	solute carrier family 6 member 1 [Source:HGNC Symbol;Acc:HGNC:11042]	hsa-miR-769-5p	Synaptic vesicle cycle	0.00486581
ko04721	ENST00000371494	ENSG00000162383	SLC1A7	solute carrier family 1 member 7 [Source:HGNC Symbol;Acc:HGNC:10945]	hsa-miR-769-5p	Synaptic vesicle cycle	0.00486581
ko04721	ENST00000611397	ENSG00000162383	SLC1A7	solute carrier family 1 member 7 [Source:HGNC Symbol;Acc:HGNC:10945]	hsa-miR-769-5p	Synaptic vesicle cycle	0.00486581
ko04721	ENST00000620288	ENSG00000162383	SLC1A7	solute carrier family 1 member 7 [Source:HGNC Symbol;Acc:HGNC:10945]	hsa-miR-769-5p	Synaptic vesicle cycle	0.00486581
ko04721	ENST00000649098	ENSG00000162383	SLC1A7	solute carrier family 1 member 7 [Source:HGNC Symbol;Acc:HGNC:10945]	hsa-miR-769-5p	Synaptic vesicle cycle	0.00486581
ko04721	ENST00000367731	ENSG00000197959	DNM3	dynamin 3 [Source:HGNC Symbol;Acc:HGNC:29125]	hsa-miR-769-5p	Synaptic vesicle cycle	0.00486581
ko04721	ENST00000627582	ENSG00000197959	DNM3	dynamin 3 [Source:HGNC Symbol;Acc:HGNC:29125]	hsa-miR-769-5p	Synaptic vesicle cycle	0.00486581
ko05161	ENST00000343111	ENSG00000050748	MAPK9	mitogen-activated protein kinase 9 [Source:HGNC Symbol;Acc:HGNC:6886]	hsa-miR-769-5p	Hepatitis B	0.00492934
ko05161	ENST00000393360	ENSG00000050748	MAPK9	mitogen-activated protein kinase 9 [Source:HGNC Symbol;Acc:HGNC:6886]	hsa-miR-769-5p	Hepatitis B	0.00492934
ko05161	ENST00000452135	ENSG00000050748	MAPK9	mitogen-activated protein kinase 9 [Source:HGNC Symbol;Acc:HGNC:6886]	hsa-miR-769-5p	Hepatitis B	0.00492934
ko05161	ENST00000455781	ENSG00000050748	MAPK9	mitogen-activated protein kinase 9 [Source:HGNC Symbol;Acc:HGNC:6886]	hsa-miR-769-5p	Hepatitis B	0.00492934
ko05161	ENST00000216160	ENSG00000100324	TAB1	TGF-beta activated kinase 1 (MAP3K7) binding protein 1 [Source:HGNC Symbol;Acc:HGNC:18157]	hsa-miR-769-5p	Hepatitis B	0.00492934
ko05161	ENST00000458235	ENSG00000105639	JAK3	Janus kinase 3 [Source:HGNC Symbol;Acc:HGNC:6193]	hsa-miR-769-5p	Hepatitis B	0.00492934
ko05161	ENST00000527670	ENSG00000105639	JAK3	Janus kinase 3 [Source:HGNC Symbol;Acc:HGNC:6193]	hsa-miR-769-5p	Hepatitis B	0.00492934
ko05161	ENST00000360332	ENSG00000107643	MAPK8	mitogen-activated protein kinase 8 [Source:HGNC Symbol;Acc:HGNC:6881]	hsa-miR-769-5p	Hepatitis B	0.00492934
ko05161	ENST00000374176	ENSG00000107643	MAPK8	mitogen-activated protein kinase 8 [Source:HGNC Symbol;Acc:HGNC:6881]	hsa-miR-769-5p	Hepatitis B	0.00492934
ko05161	ENST00000374179	ENSG00000107643	MAPK8	mitogen-activated protein kinase 8 [Source:HGNC Symbol;Acc:HGNC:6881]	hsa-miR-769-5p	Hepatitis B	0.00492934
ko05161	ENST00000374182	ENSG00000107643	MAPK8	mitogen-activated protein kinase 8 [Source:HGNC Symbol;Acc:HGNC:6881]	hsa-miR-769-5p	Hepatitis B	0.00492934
ko05161	ENST00000374189	ENSG00000107643	MAPK8	mitogen-activated protein kinase 8 [Source:HGNC Symbol;Acc:HGNC:6881]	hsa-miR-769-5p	Hepatitis B	0.00492934
ko05161	ENST00000395611	ENSG00000107643	MAPK8	mitogen-activated protein kinase 8 [Source:HGNC Symbol;Acc:HGNC:6881]	hsa-miR-769-5p	Hepatitis B	0.00492934
ko05161	ENST00000652569	ENSG00000109320	NFKB1	nuclear factor kappa B subunit 1 [Source:HGNC Symbol;Acc:HGNC:7794]	hsa-miR-769-5p	Hepatitis B	0.00492934
ko05161	ENST00000491957	ENSG00000112062	MAPK14	mitogen-activated protein kinase 14 [Source:HGNC Symbol;Acc:HGNC:6876]	hsa-miR-769-5p	Hepatitis B	0.00492934
ko05161	ENST00000452281	ENSG00000115415	STAT1	signal transducer and activator of transcription 1 [Source:HGNC Symbol;Acc:HGNC:11362]	hsa-miR-769-5p	Hepatitis B	0.00492934
ko05161	ENST00000540176	ENSG00000115415	STAT1	signal transducer and activator of transcription 1 [Source:HGNC Symbol;Acc:HGNC:11362]	hsa-miR-769-5p	Hepatitis B	0.00492934
ko05161	ENST00000263826	ENSG00000117020	AKT3	AKT serine/threonine kinase 3 [Source:HGNC Symbol;Acc:HGNC:393]	hsa-miR-769-5p	Hepatitis B	0.00492934
ko05161	ENST00000366539	ENSG00000117020	AKT3	AKT serine/threonine kinase 3 [Source:HGNC Symbol;Acc:HGNC:393]	hsa-miR-769-5p	Hepatitis B	0.00492934
ko05161	ENST00000555357	ENSG00000123374	CDK2	cyclin dependent kinase 2 [Source:HGNC Symbol;Acc:HGNC:1771]	hsa-miR-769-5p	Hepatitis B	0.00492934
ko05161	ENST00000555408	ENSG00000123374	CDK2	cyclin dependent kinase 2 [Source:HGNC Symbol;Acc:HGNC:1771]	hsa-miR-769-5p	Hepatitis B	0.00492934
ko05161	ENST00000270139	ENSG00000142166	IFNAR1	interferon alpha and beta receptor subunit 1 [Source:HGNC Symbol;Acc:HGNC:5432]	hsa-miR-769-5p	Hepatitis B	0.00492934
ko05161	ENST00000303531	ENSG00000166501	PRKCB	protein kinase C beta [Source:HGNC Symbol;Acc:HGNC:9395]	hsa-miR-769-5p	Hepatitis B	0.00492934
ko05161	ENST00000643927	ENSG00000166501	PRKCB	protein kinase C beta [Source:HGNC Symbol;Acc:HGNC:9395]	hsa-miR-769-5p	Hepatitis B	0.00492934
ko05161	ENST00000327367	ENSG00000166949	SMAD3	SMAD family member 3 [Source:HGNC Symbol;Acc:HGNC:6769]	hsa-miR-769-5p	Hepatitis B	0.00492934
ko05161	ENST00000314128	ENSG00000170581	STAT2	signal transducer and activator of transcription 2 [Source:HGNC Symbol;Acc:HGNC:11363]	hsa-miR-769-5p	Hepatitis B	0.00492934
ko05161	ENST00000651915	ENSG00000170581	STAT2	signal transducer and activator of transcription 2 [Source:HGNC Symbol;Acc:HGNC:11363]	hsa-miR-769-5p	Hepatitis B	0.00492934
ko05161	ENST00000652624	ENSG00000170581	STAT2	signal transducer and activator of transcription 2 [Source:HGNC Symbol;Acc:HGNC:11363]	hsa-miR-769-5p	Hepatitis B	0.00492934
ko05161	ENST00000262160	ENSG00000175387	SMAD2	SMAD family member 2 [Source:HGNC Symbol;Acc:HGNC:6768]	hsa-miR-769-5p	Hepatitis B	0.00492934
ko05161	ENST00000356825	ENSG00000175387	SMAD2	SMAD family member 2 [Source:HGNC Symbol;Acc:HGNC:6768]	hsa-miR-769-5p	Hepatitis B	0.00492934
ko05161	ENST00000402690	ENSG00000175387	SMAD2	SMAD family member 2 [Source:HGNC Symbol;Acc:HGNC:6768]	hsa-miR-769-5p	Hepatitis B	0.00492934
ko05161	ENST00000586040	ENSG00000175387	SMAD2	SMAD family member 2 [Source:HGNC Symbol;Acc:HGNC:6768]	hsa-miR-769-5p	Hepatitis B	0.00492934
ko05161	ENST00000330651	ENSG00000185386	MAPK11	mitogen-activated protein kinase 11 [Source:HGNC Symbol;Acc:HGNC:6873]	hsa-miR-769-5p	Hepatitis B	0.00492934
ko05161	ENST00000417877	ENSG00000185386	MAPK11	mitogen-activated protein kinase 11 [Source:HGNC Symbol;Acc:HGNC:6873]	hsa-miR-769-5p	Hepatitis B	0.00492934
ko04931	ENST00000343111	ENSG00000050748	MAPK9	mitogen-activated protein kinase 9 [Source:HGNC Symbol;Acc:HGNC:6886]	hsa-miR-769-5p	Insulin resistance	0.00507218
ko04931	ENST00000393360	ENSG00000050748	MAPK9	mitogen-activated protein kinase 9 [Source:HGNC Symbol;Acc:HGNC:6886]	hsa-miR-769-5p	Insulin resistance	0.00507218
ko04931	ENST00000452135	ENSG00000050748	MAPK9	mitogen-activated protein kinase 9 [Source:HGNC Symbol;Acc:HGNC:6886]	hsa-miR-769-5p	Insulin resistance	0.00507218
ko04931	ENST00000455781	ENSG00000050748	MAPK9	mitogen-activated protein kinase 9 [Source:HGNC Symbol;Acc:HGNC:6886]	hsa-miR-769-5p	Insulin resistance	0.00507218
ko04931	ENST00000264235	ENSG00000082701	GSK3B	glycogen synthase kinase 3 beta [Source:HGNC Symbol;Acc:HGNC:4617]	hsa-miR-769-5p	Insulin resistance	0.00507218
ko04931	ENST00000287878	ENSG00000106617	PRKAG2	protein kinase AMP-activated non-catalytic subunit gamma 2 [Source:HGNC Symbol;Acc:HGNC:9386]	hsa-miR-769-5p	Insulin resistance	0.00507218
ko04931	ENST00000418337	ENSG00000106617	PRKAG2	protein kinase AMP-activated non-catalytic subunit gamma 2 [Source:HGNC Symbol;Acc:HGNC:9386]	hsa-miR-769-5p	Insulin resistance	0.00507218
ko04931	ENST00000476632	ENSG00000106617	PRKAG2	protein kinase AMP-activated non-catalytic subunit gamma 2 [Source:HGNC Symbol;Acc:HGNC:9386]	hsa-miR-769-5p	Insulin resistance	0.00507218
ko04931	ENST00000492843	ENSG00000106617	PRKAG2	protein kinase AMP-activated non-catalytic subunit gamma 2 [Source:HGNC Symbol;Acc:HGNC:9386]	hsa-miR-769-5p	Insulin resistance	0.00507218
ko04931	ENST00000650858	ENSG00000106617	PRKAG2	protein kinase AMP-activated non-catalytic subunit gamma 2 [Source:HGNC Symbol;Acc:HGNC:9386]	hsa-miR-769-5p	Insulin resistance	0.00507218
ko04931	ENST00000651378	ENSG00000106617	PRKAG2	protein kinase AMP-activated non-catalytic subunit gamma 2 [Source:HGNC Symbol;Acc:HGNC:9386]	hsa-miR-769-5p	Insulin resistance	0.00507218
ko04931	ENST00000651764	ENSG00000106617	PRKAG2	protein kinase AMP-activated non-catalytic subunit gamma 2 [Source:HGNC Symbol;Acc:HGNC:9386]	hsa-miR-769-5p	Insulin resistance	0.00507218
ko04931	ENST00000651836	ENSG00000106617	PRKAG2	protein kinase AMP-activated non-catalytic subunit gamma 2 [Source:HGNC Symbol;Acc:HGNC:9386]	hsa-miR-769-5p	Insulin resistance	0.00507218
ko04931	ENST00000652159	ENSG00000106617	PRKAG2	protein kinase AMP-activated non-catalytic subunit gamma 2 [Source:HGNC Symbol;Acc:HGNC:9386]	hsa-miR-769-5p	Insulin resistance	0.00507218
ko04931	ENST00000360332	ENSG00000107643	MAPK8	mitogen-activated protein kinase 8 [Source:HGNC Symbol;Acc:HGNC:6881]	hsa-miR-769-5p	Insulin resistance	0.00507218
ko04931	ENST00000374176	ENSG00000107643	MAPK8	mitogen-activated protein kinase 8 [Source:HGNC Symbol;Acc:HGNC:6881]	hsa-miR-769-5p	Insulin resistance	0.00507218
ko04931	ENST00000374179	ENSG00000107643	MAPK8	mitogen-activated protein kinase 8 [Source:HGNC Symbol;Acc:HGNC:6881]	hsa-miR-769-5p	Insulin resistance	0.00507218
ko04931	ENST00000374182	ENSG00000107643	MAPK8	mitogen-activated protein kinase 8 [Source:HGNC Symbol;Acc:HGNC:6881]	hsa-miR-769-5p	Insulin resistance	0.00507218
ko04931	ENST00000374189	ENSG00000107643	MAPK8	mitogen-activated protein kinase 8 [Source:HGNC Symbol;Acc:HGNC:6881]	hsa-miR-769-5p	Insulin resistance	0.00507218
ko04931	ENST00000395611	ENSG00000107643	MAPK8	mitogen-activated protein kinase 8 [Source:HGNC Symbol;Acc:HGNC:6881]	hsa-miR-769-5p	Insulin resistance	0.00507218
ko04931	ENST00000652569	ENSG00000109320	NFKB1	nuclear factor kappa B subunit 1 [Source:HGNC Symbol;Acc:HGNC:7794]	hsa-miR-769-5p	Insulin resistance	0.00507218
ko04931	ENST00000263826	ENSG00000117020	AKT3	AKT serine/threonine kinase 3 [Source:HGNC Symbol;Acc:HGNC:393]	hsa-miR-769-5p	Insulin resistance	0.00507218
ko04931	ENST00000366539	ENSG00000117020	AKT3	AKT serine/threonine kinase 3 [Source:HGNC Symbol;Acc:HGNC:393]	hsa-miR-769-5p	Insulin resistance	0.00507218
ko04931	ENST00000397128	ENSG00000132356	PRKAA1	protein kinase AMP-activated catalytic subunit alpha 1 [Source:HGNC Symbol;Acc:HGNC:9376]	hsa-miR-769-5p	Insulin resistance	0.00507218
ko04931	ENST00000377625	ENSG00000136111	TBC1D4	TBC1 domain family member 4 [Source:HGNC Symbol;Acc:HGNC:19165]	hsa-miR-769-5p	Insulin resistance	0.00507218
ko04931	ENST00000648194	ENSG00000136111	TBC1D4	TBC1 domain family member 4 [Source:HGNC Symbol;Acc:HGNC:19165]	hsa-miR-769-5p	Insulin resistance	0.00507218
ko04931	ENST00000284602	ENSG00000154415	PPP1R3A	protein phosphatase 1 regulatory subunit 3A [Source:HGNC Symbol;Acc:HGNC:9291]	hsa-miR-769-5p	Insulin resistance	0.00507218
ko04931	ENST00000303531	ENSG00000166501	PRKCB	protein kinase C beta [Source:HGNC Symbol;Acc:HGNC:9395]	hsa-miR-769-5p	Insulin resistance	0.00507218
ko04931	ENST00000643927	ENSG00000166501	PRKCB	protein kinase C beta [Source:HGNC Symbol;Acc:HGNC:9395]	hsa-miR-769-5p	Insulin resistance	0.00507218
ko04931	ENST00000558058	ENSG00000235194	PPP1R3E	protein phosphatase 1 regulatory subunit 3E [Source:HGNC Symbol;Acc:HGNC:14943]	hsa-miR-769-5p	Insulin resistance	0.00507218
ko04931	ENST00000559314	ENSG00000235194	PPP1R3E	protein phosphatase 1 regulatory subunit 3E [Source:HGNC Symbol;Acc:HGNC:14943]	hsa-miR-769-5p	Insulin resistance	0.00507218
ko04670	ENST00000302763	ENSG00000044115	CTNNA1	catenin alpha 1 [Source:HGNC Symbol;Acc:HGNC:2509]	hsa-miR-769-5p	Leukocyte transendothelial migration	0.00509878
ko04670	ENST00000518825	ENSG00000044115	CTNNA1	catenin alpha 1 [Source:HGNC Symbol;Acc:HGNC:2509]	hsa-miR-769-5p	Leukocyte transendothelial migration	0.00509878
ko04670	ENST00000540387	ENSG00000044115	CTNNA1	catenin alpha 1 [Source:HGNC Symbol;Acc:HGNC:2509]	hsa-miR-769-5p	Leukocyte transendothelial migration	0.00509878
ko04670	ENST00000627109	ENSG00000044115	CTNNA1	catenin alpha 1 [Source:HGNC Symbol;Acc:HGNC:2509]	hsa-miR-769-5p	Leukocyte transendothelial migration	0.00509878
ko04670	ENST00000369851	ENSG00000065135	GNAI3	G protein subunit alpha i3 [Source:HGNC Symbol;Acc:HGNC:4387]	hsa-miR-769-5p	Leukocyte transendothelial migration	0.00509878
ko04670	ENST00000183605	ENSG00000066405	CLDN18	claudin 18 [Source:HGNC Symbol;Acc:HGNC:2039]	hsa-miR-769-5p	Leukocyte transendothelial migration	0.00509878
ko04670	ENST00000343735	ENSG00000066405	CLDN18	claudin 18 [Source:HGNC Symbol;Acc:HGNC:2039]	hsa-miR-769-5p	Leukocyte transendothelial migration	0.00509878
ko04670	ENST00000479660	ENSG00000066405	CLDN18	claudin 18 [Source:HGNC Symbol;Acc:HGNC:2039]	hsa-miR-769-5p	Leukocyte transendothelial migration	0.00509878
ko04670	ENST00000547856	ENSG00000079337	RAPGEF3	Rap guanine nucleotide exchange factor 3 [Source:HGNC Symbol;Acc:HGNC:16629]	hsa-miR-769-5p	Leukocyte transendothelial migration	0.00509878
ko04670	ENST00000264832	ENSG00000090339	ICAM1	intercellular adhesion molecule 1 [Source:HGNC Symbol;Acc:HGNC:5344]	hsa-miR-769-5p	Leukocyte transendothelial migration	0.00509878
ko04670	ENST00000491957	ENSG00000112062	MAPK14	mitogen-activated protein kinase 14 [Source:HGNC Symbol;Acc:HGNC:6876]	hsa-miR-769-5p	Leukocyte transendothelial migration	0.00509878
ko04670	ENST00000422843	ENSG00000113263	ITK	IL2 inducible T cell kinase [Source:HGNC Symbol;Acc:HGNC:6171]	hsa-miR-769-5p	Leukocyte transendothelial migration	0.00509878
ko04670	ENST00000250559	ENSG00000127314	RAP1B	RAP1B, member of RAS oncogene family [Source:HGNC Symbol;Acc:HGNC:9857]	hsa-miR-769-5p	Leukocyte transendothelial migration	0.00509878
ko04670	ENST00000647672	ENSG00000127955	GNAI1	G protein subunit alpha i1 [Source:HGNC Symbol;Acc:HGNC:4384]	hsa-miR-769-5p	Leukocyte transendothelial migration	0.00509878
ko04670	ENST00000252699	ENSG00000130402	ACTN4	actinin alpha 4 [Source:HGNC Symbol;Acc:HGNC:166]	hsa-miR-769-5p	Leukocyte transendothelial migration	0.00509878
ko04670	ENST00000440400	ENSG00000130402	ACTN4	actinin alpha 4 [Source:HGNC Symbol;Acc:HGNC:166]	hsa-miR-769-5p	Leukocyte transendothelial migration	0.00509878
ko04670	ENST00000372539	ENSG00000164007	CLDN19	claudin 19 [Source:HGNC Symbol;Acc:HGNC:2040]	hsa-miR-769-5p	Leukocyte transendothelial migration	0.00509878
ko04670	ENST00000539749	ENSG00000164007	CLDN19	claudin 19 [Source:HGNC Symbol;Acc:HGNC:2040]	hsa-miR-769-5p	Leukocyte transendothelial migration	0.00509878
ko04670	ENST00000303531	ENSG00000166501	PRKCB	protein kinase C beta [Source:HGNC Symbol;Acc:HGNC:9395]	hsa-miR-769-5p	Leukocyte transendothelial migration	0.00509878
ko04670	ENST00000643927	ENSG00000166501	PRKCB	protein kinase C beta [Source:HGNC Symbol;Acc:HGNC:9395]	hsa-miR-769-5p	Leukocyte transendothelial migration	0.00509878
ko04670	ENST00000381799	ENSG00000168421	RHOH	ras homolog family member H [Source:HGNC Symbol;Acc:HGNC:686]	hsa-miR-769-5p	Leukocyte transendothelial migration	0.00509878
ko04670	ENST00000328796	ENSG00000184697	CLDN6	claudin 6 [Source:HGNC Symbol;Acc:HGNC:2048]	hsa-miR-769-5p	Leukocyte transendothelial migration	0.00509878
ko04670	ENST00000396925	ENSG00000184697	CLDN6	claudin 6 [Source:HGNC Symbol;Acc:HGNC:2048]	hsa-miR-769-5p	Leukocyte transendothelial migration	0.00509878
ko04670	ENST00000572154	ENSG00000184697	CLDN6	claudin 6 [Source:HGNC Symbol;Acc:HGNC:2048]	hsa-miR-769-5p	Leukocyte transendothelial migration	0.00509878
ko04670	ENST00000330651	ENSG00000185386	MAPK11	mitogen-activated protein kinase 11 [Source:HGNC Symbol;Acc:HGNC:6873]	hsa-miR-769-5p	Leukocyte transendothelial migration	0.00509878
ko04670	ENST00000417877	ENSG00000185386	MAPK11	mitogen-activated protein kinase 11 [Source:HGNC Symbol;Acc:HGNC:6873]	hsa-miR-769-5p	Leukocyte transendothelial migration	0.00509878
ko04670	ENST00000525902	ENSG00000198561	CTNND1	catenin delta 1 [Source:HGNC Symbol;Acc:HGNC:2515]	hsa-miR-769-5p	Leukocyte transendothelial migration	0.00509878
ko04670	ENST00000526772	ENSG00000198561	CTNND1	catenin delta 1 [Source:HGNC Symbol;Acc:HGNC:2515]	hsa-miR-769-5p	Leukocyte transendothelial migration	0.00509878
ko04670	ENST00000527467	ENSG00000198561	CTNND1	catenin delta 1 [Source:HGNC Symbol;Acc:HGNC:2515]	hsa-miR-769-5p	Leukocyte transendothelial migration	0.00509878
ko04670	ENST00000531014	ENSG00000198561	CTNND1	catenin delta 1 [Source:HGNC Symbol;Acc:HGNC:2515]	hsa-miR-769-5p	Leukocyte transendothelial migration	0.00509878
ko04670	ENST00000533667	ENSG00000198561	CTNND1	catenin delta 1 [Source:HGNC Symbol;Acc:HGNC:2515]	hsa-miR-769-5p	Leukocyte transendothelial migration	0.00509878
ko04670	ENST00000581503	ENSG00000266094	RASSF5	Ras association domain family member 5 [Source:HGNC Symbol;Acc:HGNC:17609]	hsa-miR-769-5p	Leukocyte transendothelial migration	0.00509878
ko04670	ENST00000581888	ENSG00000266094	RASSF5	Ras association domain family member 5 [Source:HGNC Symbol;Acc:HGNC:17609]	hsa-miR-769-5p	Leukocyte transendothelial migration	0.00509878
ko05033	ENST00000264318	ENSG00000109158	GABRA4	gamma-aminobutyric acid type A receptor alpha4 subunit [Source:HGNC Symbol;Acc:HGNC:4078]	hsa-miR-769-5p	Nicotine addiction	0.00524827
ko05033	ENST00000522990	ENSG00000113327	GABRG2	gamma-aminobutyric acid type A receptor gamma2 subunit [Source:HGNC Symbol;Acc:HGNC:4087]	hsa-miR-769-5p	Nicotine addiction	0.00524827
ko05033	ENST00000523372	ENSG00000113327	GABRG2	gamma-aminobutyric acid type A receptor gamma2 subunit [Source:HGNC Symbol;Acc:HGNC:4087]	hsa-miR-769-5p	Nicotine addiction	0.00524827
ko05033	ENST00000638877	ENSG00000113327	GABRG2	gamma-aminobutyric acid type A receptor gamma2 subunit [Source:HGNC Symbol;Acc:HGNC:4087]	hsa-miR-769-5p	Nicotine addiction	0.00524827
ko05033	ENST00000639424	ENSG00000113327	GABRG2	gamma-aminobutyric acid type A receptor gamma2 subunit [Source:HGNC Symbol;Acc:HGNC:4087]	hsa-miR-769-5p	Nicotine addiction	0.00524827
ko05033	ENST00000640910	ENSG00000113327	GABRG2	gamma-aminobutyric acid type A receptor gamma2 subunit [Source:HGNC Symbol;Acc:HGNC:4087]	hsa-miR-769-5p	Nicotine addiction	0.00524827
ko05033	ENST00000555632	ENSG00000166206	GABRB3	gamma-aminobutyric acid type A receptor beta3 subunit [Source:HGNC Symbol;Acc:HGNC:4083]	hsa-miR-769-5p	Nicotine addiction	0.00524827
ko05033	ENST00000635994	ENSG00000166206	GABRB3	gamma-aminobutyric acid type A receptor beta3 subunit [Source:HGNC Symbol;Acc:HGNC:4083]	hsa-miR-769-5p	Nicotine addiction	0.00524827
ko05033	ENST00000361820	ENSG00000198785	GRIN3A	glutamate ionotropic receptor NMDA type subunit 3A [Source:HGNC Symbol;Acc:HGNC:16767]	hsa-miR-769-5p	Nicotine addiction	0.00524827
ko00510	ENST00000370205	ENSG00000172339	ALG14	ALG14, UDP-N-acetylglucosaminyltransferase subunit [Source:HGNC Symbol;Acc:HGNC:28287]	hsa-miR-769-5p	N-Glycan biosynthesis	0.0052484
ko00510	ENST00000371587	ENSG00000177239	MAN1B1	mannosidase alpha class 1B member 1 [Source:HGNC Symbol;Acc:HGNC:6823]	hsa-miR-769-5p	N-Glycan biosynthesis	0.0052484
ko00510	ENST00000550113	ENSG00000177239	MAN1B1	mannosidase alpha class 1B member 1 [Source:HGNC Symbol;Acc:HGNC:6823]	hsa-miR-769-5p	N-Glycan biosynthesis	0.0052484
ko00510	ENST00000449370	ENSG00000198162	MAN1A2	mannosidase alpha class 1A member 2 [Source:HGNC Symbol;Acc:HGNC:6822]	hsa-miR-769-5p	N-Glycan biosynthesis	0.0052484
ko05030	ENST00000369851	ENSG00000065135	GNAI3	G protein subunit alpha i3 [Source:HGNC Symbol;Acc:HGNC:4387]	hsa-miR-769-5p	Cocaine addiction	0.0052484
ko05030	ENST00000652569	ENSG00000109320	NFKB1	nuclear factor kappa B subunit 1 [Source:HGNC Symbol;Acc:HGNC:7794]	hsa-miR-769-5p	Cocaine addiction	0.0052484
ko05030	ENST00000647672	ENSG00000127955	GNAI1	G protein subunit alpha i1 [Source:HGNC Symbol;Acc:HGNC:4384]	hsa-miR-769-5p	Cocaine addiction	0.0052484
ko05030	ENST00000361820	ENSG00000198785	GRIN3A	glutamate ionotropic receptor NMDA type subunit 3A [Source:HGNC Symbol;Acc:HGNC:16767]	hsa-miR-769-5p	Cocaine addiction	0.0052484
ko00052	ENST00000374497	ENSG00000117308	GALE	UDP-galactose-4-epimerase [Source:HGNC Symbol;Acc:HGNC:4116]	hsa-miR-769-5p	Galactose metabolism	0.00529629
ko00052	ENST00000456977	ENSG00000117308	GALE	UDP-galactose-4-epimerase [Source:HGNC Symbol;Acc:HGNC:4116]	hsa-miR-769-5p	Galactose metabolism	0.00529629
ko00052	ENST00000617979	ENSG00000117308	GALE	UDP-galactose-4-epimerase [Source:HGNC Symbol;Acc:HGNC:4116]	hsa-miR-769-5p	Galactose metabolism	0.00529629
ko00052	ENST00000290573	ENSG00000159399	HK2	hexokinase 2 [Source:HGNC Symbol;Acc:HGNC:4923]	hsa-miR-769-5p	Galactose metabolism	0.00529629
ko00052	ENST00000409174	ENSG00000159399	HK2	hexokinase 2 [Source:HGNC Symbol;Acc:HGNC:4923]	hsa-miR-769-5p	Galactose metabolism	0.00529629
ko00052	ENST00000292432	ENSG00000160883	HK3	hexokinase 3 [Source:HGNC Symbol;Acc:HGNC:4925]	hsa-miR-769-5p	Galactose metabolism	0.00529629
ko04130	ENST00000223369	ENSG00000106636	YKT6	YKT6 v-SNARE homolog [Source:HGNC Symbol;Acc:HGNC:16959]	hsa-miR-769-5p	SNARE interactions in vesicular transport	0.00529629
ko04130	ENST00000638189	ENSG00000108433	GOSR2	golgi SNAP receptor complex member 2 [Source:HGNC Symbol;Acc:HGNC:4431]	hsa-miR-769-5p	SNARE interactions in vesicular transport	0.00529629
ko04130	ENST00000640792	ENSG00000108433	GOSR2	golgi SNAP receptor complex member 2 [Source:HGNC Symbol;Acc:HGNC:4431]	hsa-miR-769-5p	SNARE interactions in vesicular transport	0.00529629
ko04130	ENST00000640866	ENSG00000108433	GOSR2	golgi SNAP receptor complex member 2 [Source:HGNC Symbol;Acc:HGNC:4431]	hsa-miR-769-5p	SNARE interactions in vesicular transport	0.00529629
ko04130	ENST00000400911	ENSG00000139190	VAMP1	vesicle associated membrane protein 1 [Source:HGNC Symbol;Acc:HGNC:12642]	hsa-miR-769-5p	SNARE interactions in vesicular transport	0.00529629
ko04130	ENST00000535180	ENSG00000139190	VAMP1	vesicle associated membrane protein 1 [Source:HGNC Symbol;Acc:HGNC:12642]	hsa-miR-769-5p	SNARE interactions in vesicular transport	0.00529629
ko04137	ENST00000343111	ENSG00000050748	MAPK9	mitogen-activated protein kinase 9 [Source:HGNC Symbol;Acc:HGNC:6886]	hsa-miR-769-5p	Mitophagy - animal	0.00542489
ko04137	ENST00000393360	ENSG00000050748	MAPK9	mitogen-activated protein kinase 9 [Source:HGNC Symbol;Acc:HGNC:6886]	hsa-miR-769-5p	Mitophagy - animal	0.00542489
ko04137	ENST00000452135	ENSG00000050748	MAPK9	mitogen-activated protein kinase 9 [Source:HGNC Symbol;Acc:HGNC:6886]	hsa-miR-769-5p	Mitophagy - animal	0.00542489
ko04137	ENST00000455781	ENSG00000050748	MAPK9	mitogen-activated protein kinase 9 [Source:HGNC Symbol;Acc:HGNC:6886]	hsa-miR-769-5p	Mitophagy - animal	0.00542489
ko04137	ENST00000636437	ENSG00000057663	ATG5	autophagy related 5 [Source:HGNC Symbol;Acc:HGNC:589]	hsa-miR-769-5p	Mitophagy - animal	0.00542489
ko04137	ENST00000399777	ENSG00000099968	BCL2L13	BCL2 like 13 [Source:HGNC Symbol;Acc:HGNC:17164]	hsa-miR-769-5p	Mitophagy - animal	0.00542489
ko04137	ENST00000498133	ENSG00000099968	BCL2L13	BCL2 like 13 [Source:HGNC Symbol;Acc:HGNC:17164]	hsa-miR-769-5p	Mitophagy - animal	0.00542489
ko04137	ENST00000360332	ENSG00000107643	MAPK8	mitogen-activated protein kinase 8 [Source:HGNC Symbol;Acc:HGNC:6881]	hsa-miR-769-5p	Mitophagy - animal	0.00542489
ko04137	ENST00000374176	ENSG00000107643	MAPK8	mitogen-activated protein kinase 8 [Source:HGNC Symbol;Acc:HGNC:6881]	hsa-miR-769-5p	Mitophagy - animal	0.00542489
ko04137	ENST00000374179	ENSG00000107643	MAPK8	mitogen-activated protein kinase 8 [Source:HGNC Symbol;Acc:HGNC:6881]	hsa-miR-769-5p	Mitophagy - animal	0.00542489
ko04137	ENST00000374182	ENSG00000107643	MAPK8	mitogen-activated protein kinase 8 [Source:HGNC Symbol;Acc:HGNC:6881]	hsa-miR-769-5p	Mitophagy - animal	0.00542489
ko04137	ENST00000374189	ENSG00000107643	MAPK8	mitogen-activated protein kinase 8 [Source:HGNC Symbol;Acc:HGNC:6881]	hsa-miR-769-5p	Mitophagy - animal	0.00542489
ko04137	ENST00000395611	ENSG00000107643	MAPK8	mitogen-activated protein kinase 8 [Source:HGNC Symbol;Acc:HGNC:6881]	hsa-miR-769-5p	Mitophagy - animal	0.00542489
ko04137	ENST00000314845	ENSG00000110497	AMBRA1	autophagy and beclin 1 regulator 1 [Source:HGNC Symbol;Acc:HGNC:25990]	hsa-miR-769-5p	Mitophagy - animal	0.00542489
ko04137	ENST00000458649	ENSG00000110497	AMBRA1	autophagy and beclin 1 regulator 1 [Source:HGNC Symbol;Acc:HGNC:25990]	hsa-miR-769-5p	Mitophagy - animal	0.00542489
ko04137	ENST00000533727	ENSG00000110497	AMBRA1	autophagy and beclin 1 regulator 1 [Source:HGNC Symbol;Acc:HGNC:25990]	hsa-miR-769-5p	Mitophagy - animal	0.00542489
ko04137	ENST00000534300	ENSG00000110497	AMBRA1	autophagy and beclin 1 regulator 1 [Source:HGNC Symbol;Acc:HGNC:25990]	hsa-miR-769-5p	Mitophagy - animal	0.00542489
ko04137	ENST00000280377	ENSG00000135655	USP15	ubiquitin specific peptidase 15 [Source:HGNC Symbol;Acc:HGNC:12613]	hsa-miR-769-5p	Mitophagy - animal	0.00542489
ko04137	ENST00000353364	ENSG00000135655	USP15	ubiquitin specific peptidase 15 [Source:HGNC Symbol;Acc:HGNC:12613]	hsa-miR-769-5p	Mitophagy - animal	0.00542489
ko04137	ENST00000360718	ENSG00000161011	SQSTM1	sequestosome 1 [Source:HGNC Symbol;Acc:HGNC:11280]	hsa-miR-769-5p	Mitophagy - animal	0.00542489
ko04137	ENST00000389805	ENSG00000161011	SQSTM1	sequestosome 1 [Source:HGNC Symbol;Acc:HGNC:11280]	hsa-miR-769-5p	Mitophagy - animal	0.00542489
ko05410	ENST00000287878	ENSG00000106617	PRKAG2	protein kinase AMP-activated non-catalytic subunit gamma 2 [Source:HGNC Symbol;Acc:HGNC:9386]	hsa-miR-769-5p	Hypertrophic cardiomyopathy (HCM)	0.00608091
ko05410	ENST00000418337	ENSG00000106617	PRKAG2	protein kinase AMP-activated non-catalytic subunit gamma 2 [Source:HGNC Symbol;Acc:HGNC:9386]	hsa-miR-769-5p	Hypertrophic cardiomyopathy (HCM)	0.00608091
ko05410	ENST00000476632	ENSG00000106617	PRKAG2	protein kinase AMP-activated non-catalytic subunit gamma 2 [Source:HGNC Symbol;Acc:HGNC:9386]	hsa-miR-769-5p	Hypertrophic cardiomyopathy (HCM)	0.00608091
ko05410	ENST00000492843	ENSG00000106617	PRKAG2	protein kinase AMP-activated non-catalytic subunit gamma 2 [Source:HGNC Symbol;Acc:HGNC:9386]	hsa-miR-769-5p	Hypertrophic cardiomyopathy (HCM)	0.00608091
ko05410	ENST00000650858	ENSG00000106617	PRKAG2	protein kinase AMP-activated non-catalytic subunit gamma 2 [Source:HGNC Symbol;Acc:HGNC:9386]	hsa-miR-769-5p	Hypertrophic cardiomyopathy (HCM)	0.00608091
ko05410	ENST00000651378	ENSG00000106617	PRKAG2	protein kinase AMP-activated non-catalytic subunit gamma 2 [Source:HGNC Symbol;Acc:HGNC:9386]	hsa-miR-769-5p	Hypertrophic cardiomyopathy (HCM)	0.00608091
ko05410	ENST00000651764	ENSG00000106617	PRKAG2	protein kinase AMP-activated non-catalytic subunit gamma 2 [Source:HGNC Symbol;Acc:HGNC:9386]	hsa-miR-769-5p	Hypertrophic cardiomyopathy (HCM)	0.00608091
ko05410	ENST00000651836	ENSG00000106617	PRKAG2	protein kinase AMP-activated non-catalytic subunit gamma 2 [Source:HGNC Symbol;Acc:HGNC:9386]	hsa-miR-769-5p	Hypertrophic cardiomyopathy (HCM)	0.00608091
ko05410	ENST00000652159	ENSG00000106617	PRKAG2	protein kinase AMP-activated non-catalytic subunit gamma 2 [Source:HGNC Symbol;Acc:HGNC:9386]	hsa-miR-769-5p	Hypertrophic cardiomyopathy (HCM)	0.00608091
ko05410	ENST00000397128	ENSG00000132356	PRKAA1	protein kinase AMP-activated catalytic subunit alpha 1 [Source:HGNC Symbol;Acc:HGNC:9376]	hsa-miR-769-5p	Hypertrophic cardiomyopathy (HCM)	0.00608091
ko05410	ENST00000610733	ENSG00000140416	TPM1	tropomyosin 1 [Source:HGNC Symbol;Acc:HGNC:12010]	hsa-miR-769-5p	Hypertrophic cardiomyopathy (HCM)	0.00608091
ko05410	ENST00000382722	ENSG00000151062	CACNA2D4	calcium voltage-gated channel auxiliary subunit alpha2delta 4 [Source:HGNC Symbol;Acc:HGNC:20202]	hsa-miR-769-5p	Hypertrophic cardiomyopathy (HCM)	0.00608091
ko05410	ENST00000444595	ENSG00000151062	CACNA2D4	calcium voltage-gated channel auxiliary subunit alpha2delta 4 [Source:HGNC Symbol;Acc:HGNC:20202]	hsa-miR-769-5p	Hypertrophic cardiomyopathy (HCM)	0.00608091
ko05410	ENST00000537784	ENSG00000151062	CACNA2D4	calcium voltage-gated channel auxiliary subunit alpha2delta 4 [Source:HGNC Symbol;Acc:HGNC:20202]	hsa-miR-769-5p	Hypertrophic cardiomyopathy (HCM)	0.00608091
ko05410	ENST00000538450	ENSG00000151062	CACNA2D4	calcium voltage-gated channel auxiliary subunit alpha2delta 4 [Source:HGNC Symbol;Acc:HGNC:20202]	hsa-miR-769-5p	Hypertrophic cardiomyopathy (HCM)	0.00608091
ko05410	ENST00000545595	ENSG00000151062	CACNA2D4	calcium voltage-gated channel auxiliary subunit alpha2delta 4 [Source:HGNC Symbol;Acc:HGNC:20202]	hsa-miR-769-5p	Hypertrophic cardiomyopathy (HCM)	0.00608091
ko05410	ENST00000587995	ENSG00000151062	CACNA2D4	calcium voltage-gated channel auxiliary subunit alpha2delta 4 [Source:HGNC Symbol;Acc:HGNC:20202]	hsa-miR-769-5p	Hypertrophic cardiomyopathy (HCM)	0.00608091
ko05410	ENST00000308775	ENSG00000173402	DAG1	dystroglycan 1 [Source:HGNC Symbol;Acc:HGNC:2666]	hsa-miR-769-5p	Hypertrophic cardiomyopathy (HCM)	0.00608091
ko05410	ENST00000515359	ENSG00000173402	DAG1	dystroglycan 1 [Source:HGNC Symbol;Acc:HGNC:2666]	hsa-miR-769-5p	Hypertrophic cardiomyopathy (HCM)	0.00608091
ko05410	ENST00000538711	ENSG00000173402	DAG1	dystroglycan 1 [Source:HGNC Symbol;Acc:HGNC:2666]	hsa-miR-769-5p	Hypertrophic cardiomyopathy (HCM)	0.00608091
ko05410	ENST00000539901	ENSG00000173402	DAG1	dystroglycan 1 [Source:HGNC Symbol;Acc:HGNC:2666]	hsa-miR-769-5p	Hypertrophic cardiomyopathy (HCM)	0.00608091
ko05410	ENST00000541308	ENSG00000173402	DAG1	dystroglycan 1 [Source:HGNC Symbol;Acc:HGNC:2666]	hsa-miR-769-5p	Hypertrophic cardiomyopathy (HCM)	0.00608091
ko05410	ENST00000545947	ENSG00000173402	DAG1	dystroglycan 1 [Source:HGNC Symbol;Acc:HGNC:2666]	hsa-miR-769-5p	Hypertrophic cardiomyopathy (HCM)	0.00608091
ko05211	ENST00000354336	ENSG00000099942	CRKL	CRK like proto-oncogene, adaptor protein [Source:HGNC Symbol;Acc:HGNC:2363]	hsa-miR-769-5p	Renal cell carcinoma	0.00672095
ko05211	ENST00000411769	ENSG00000099942	CRKL	CRK like proto-oncogene, adaptor protein [Source:HGNC Symbol;Acc:HGNC:2363]	hsa-miR-769-5p	Renal cell carcinoma	0.00672095
ko05211	ENST00000263826	ENSG00000117020	AKT3	AKT serine/threonine kinase 3 [Source:HGNC Symbol;Acc:HGNC:393]	hsa-miR-769-5p	Renal cell carcinoma	0.00672095
ko05211	ENST00000366539	ENSG00000117020	AKT3	AKT serine/threonine kinase 3 [Source:HGNC Symbol;Acc:HGNC:393]	hsa-miR-769-5p	Renal cell carcinoma	0.00672095
ko05211	ENST00000250559	ENSG00000127314	RAP1B	RAP1B, member of RAS oncogene family [Source:HGNC Symbol;Acc:HGNC:9857]	hsa-miR-769-5p	Renal cell carcinoma	0.00672095
ko05211	ENST00000453867	ENSG00000259288	BUB1B-PAK6	BUB1B-PAK6 readthrough [Source:HGNC Symbol;Acc:HGNC:52276]	hsa-miR-769-5p	Renal cell carcinoma	0.00672095
ko05211	ENST00000558658	ENSG00000259288	BUB1B-PAK6	BUB1B-PAK6 readthrough [Source:HGNC Symbol;Acc:HGNC:52276]	hsa-miR-769-5p	Renal cell carcinoma	0.00672095
ko04723	ENST00000233190	ENSG00000023228	NDUFS1	NADH:ubiquinone oxidoreductase core subunit S1 [Source:HGNC Symbol;Acc:HGNC:7707]	hsa-miR-769-5p	Retrograde endocannabinoid signaling	0.00707362
ko04723	ENST00000455934	ENSG00000023228	NDUFS1	NADH:ubiquinone oxidoreductase core subunit S1 [Source:HGNC Symbol;Acc:HGNC:7707]	hsa-miR-769-5p	Retrograde endocannabinoid signaling	0.00707362
ko04723	ENST00000343111	ENSG00000050748	MAPK9	mitogen-activated protein kinase 9 [Source:HGNC Symbol;Acc:HGNC:6886]	hsa-miR-769-5p	Retrograde endocannabinoid signaling	0.00707362
ko04723	ENST00000393360	ENSG00000050748	MAPK9	mitogen-activated protein kinase 9 [Source:HGNC Symbol;Acc:HGNC:6886]	hsa-miR-769-5p	Retrograde endocannabinoid signaling	0.00707362
ko04723	ENST00000452135	ENSG00000050748	MAPK9	mitogen-activated protein kinase 9 [Source:HGNC Symbol;Acc:HGNC:6886]	hsa-miR-769-5p	Retrograde endocannabinoid signaling	0.00707362
ko04723	ENST00000455781	ENSG00000050748	MAPK9	mitogen-activated protein kinase 9 [Source:HGNC Symbol;Acc:HGNC:6886]	hsa-miR-769-5p	Retrograde endocannabinoid signaling	0.00707362
ko04723	ENST00000369851	ENSG00000065135	GNAI3	G protein subunit alpha i3 [Source:HGNC Symbol;Acc:HGNC:4387]	hsa-miR-769-5p	Retrograde endocannabinoid signaling	0.00707362
ko04723	ENST00000464566	ENSG00000090266	NDUFB2	NADH:ubiquinone oxidoreductase subunit B2 [Source:HGNC Symbol;Acc:HGNC:7697]	hsa-miR-769-5p	Retrograde endocannabinoid signaling	0.00707362
ko04723	ENST00000360332	ENSG00000107643	MAPK8	mitogen-activated protein kinase 8 [Source:HGNC Symbol;Acc:HGNC:6881]	hsa-miR-769-5p	Retrograde endocannabinoid signaling	0.00707362
ko04723	ENST00000374176	ENSG00000107643	MAPK8	mitogen-activated protein kinase 8 [Source:HGNC Symbol;Acc:HGNC:6881]	hsa-miR-769-5p	Retrograde endocannabinoid signaling	0.00707362
ko04723	ENST00000374179	ENSG00000107643	MAPK8	mitogen-activated protein kinase 8 [Source:HGNC Symbol;Acc:HGNC:6881]	hsa-miR-769-5p	Retrograde endocannabinoid signaling	0.00707362
ko04723	ENST00000374182	ENSG00000107643	MAPK8	mitogen-activated protein kinase 8 [Source:HGNC Symbol;Acc:HGNC:6881]	hsa-miR-769-5p	Retrograde endocannabinoid signaling	0.00707362
ko04723	ENST00000374189	ENSG00000107643	MAPK8	mitogen-activated protein kinase 8 [Source:HGNC Symbol;Acc:HGNC:6881]	hsa-miR-769-5p	Retrograde endocannabinoid signaling	0.00707362
ko04723	ENST00000395611	ENSG00000107643	MAPK8	mitogen-activated protein kinase 8 [Source:HGNC Symbol;Acc:HGNC:6881]	hsa-miR-769-5p	Retrograde endocannabinoid signaling	0.00707362
ko04723	ENST00000264318	ENSG00000109158	GABRA4	gamma-aminobutyric acid type A receptor alpha4 subunit [Source:HGNC Symbol;Acc:HGNC:4078]	hsa-miR-769-5p	Retrograde endocannabinoid signaling	0.00707362
ko04723	ENST00000491957	ENSG00000112062	MAPK14	mitogen-activated protein kinase 14 [Source:HGNC Symbol;Acc:HGNC:6876]	hsa-miR-769-5p	Retrograde endocannabinoid signaling	0.00707362
ko04723	ENST00000522990	ENSG00000113327	GABRG2	gamma-aminobutyric acid type A receptor gamma2 subunit [Source:HGNC Symbol;Acc:HGNC:4087]	hsa-miR-769-5p	Retrograde endocannabinoid signaling	0.00707362
ko04723	ENST00000523372	ENSG00000113327	GABRG2	gamma-aminobutyric acid type A receptor gamma2 subunit [Source:HGNC Symbol;Acc:HGNC:4087]	hsa-miR-769-5p	Retrograde endocannabinoid signaling	0.00707362
ko04723	ENST00000638877	ENSG00000113327	GABRG2	gamma-aminobutyric acid type A receptor gamma2 subunit [Source:HGNC Symbol;Acc:HGNC:4087]	hsa-miR-769-5p	Retrograde endocannabinoid signaling	0.00707362
ko04723	ENST00000639424	ENSG00000113327	GABRG2	gamma-aminobutyric acid type A receptor gamma2 subunit [Source:HGNC Symbol;Acc:HGNC:4087]	hsa-miR-769-5p	Retrograde endocannabinoid signaling	0.00707362
ko04723	ENST00000640910	ENSG00000113327	GABRG2	gamma-aminobutyric acid type A receptor gamma2 subunit [Source:HGNC Symbol;Acc:HGNC:4087]	hsa-miR-769-5p	Retrograde endocannabinoid signaling	0.00707362
ko04723	ENST00000647672	ENSG00000127955	GNAI1	G protein subunit alpha i1 [Source:HGNC Symbol;Acc:HGNC:4384]	hsa-miR-769-5p	Retrograde endocannabinoid signaling	0.00707362
ko04723	ENST00000498288	ENSG00000138031	ADCY3	adenylate cyclase 3 [Source:HGNC Symbol;Acc:HGNC:234]	hsa-miR-769-5p	Retrograde endocannabinoid signaling	0.00707362
ko04723	ENST00000606682	ENSG00000138031	ADCY3	adenylate cyclase 3 [Source:HGNC Symbol;Acc:HGNC:234]	hsa-miR-769-5p	Retrograde endocannabinoid signaling	0.00707362
ko04723	ENST00000266544	ENSG00000139180	NDUFA9	NADH:ubiquinone oxidoreductase subunit A9 [Source:HGNC Symbol;Acc:HGNC:7693]	hsa-miR-769-5p	Retrograde endocannabinoid signaling	0.00707362
ko04723	ENST00000555632	ENSG00000166206	GABRB3	gamma-aminobutyric acid type A receptor beta3 subunit [Source:HGNC Symbol;Acc:HGNC:4083]	hsa-miR-769-5p	Retrograde endocannabinoid signaling	0.00707362
ko04723	ENST00000635994	ENSG00000166206	GABRB3	gamma-aminobutyric acid type A receptor beta3 subunit [Source:HGNC Symbol;Acc:HGNC:4083]	hsa-miR-769-5p	Retrograde endocannabinoid signaling	0.00707362
ko04723	ENST00000303531	ENSG00000166501	PRKCB	protein kinase C beta [Source:HGNC Symbol;Acc:HGNC:9395]	hsa-miR-769-5p	Retrograde endocannabinoid signaling	0.00707362
ko04723	ENST00000643927	ENSG00000166501	PRKCB	protein kinase C beta [Source:HGNC Symbol;Acc:HGNC:9395]	hsa-miR-769-5p	Retrograde endocannabinoid signaling	0.00707362
ko04723	ENST00000485876	ENSG00000170906	NDUFA3	NADH:ubiquinone oxidoreductase subunit A3 [Source:HGNC Symbol;Acc:HGNC:7686]	hsa-miR-769-5p	Retrograde endocannabinoid signaling	0.00707362
ko04723	ENST00000330651	ENSG00000185386	MAPK11	mitogen-activated protein kinase 11 [Source:HGNC Symbol;Acc:HGNC:6873]	hsa-miR-769-5p	Retrograde endocannabinoid signaling	0.00707362
ko04723	ENST00000417877	ENSG00000185386	MAPK11	mitogen-activated protein kinase 11 [Source:HGNC Symbol;Acc:HGNC:6873]	hsa-miR-769-5p	Retrograde endocannabinoid signaling	0.00707362
ko04926	ENST00000343111	ENSG00000050748	MAPK9	mitogen-activated protein kinase 9 [Source:HGNC Symbol;Acc:HGNC:6886]	hsa-miR-769-5p	Relaxin signaling pathway	0.00819411
ko04926	ENST00000393360	ENSG00000050748	MAPK9	mitogen-activated protein kinase 9 [Source:HGNC Symbol;Acc:HGNC:6886]	hsa-miR-769-5p	Relaxin signaling pathway	0.00819411
ko04926	ENST00000452135	ENSG00000050748	MAPK9	mitogen-activated protein kinase 9 [Source:HGNC Symbol;Acc:HGNC:6886]	hsa-miR-769-5p	Relaxin signaling pathway	0.00819411
ko04926	ENST00000455781	ENSG00000050748	MAPK9	mitogen-activated protein kinase 9 [Source:HGNC Symbol;Acc:HGNC:6886]	hsa-miR-769-5p	Relaxin signaling pathway	0.00819411
ko04926	ENST00000369851	ENSG00000065135	GNAI3	G protein subunit alpha i3 [Source:HGNC Symbol;Acc:HGNC:4387]	hsa-miR-769-5p	Relaxin signaling pathway	0.00819411
ko04926	ENST00000360332	ENSG00000107643	MAPK8	mitogen-activated protein kinase 8 [Source:HGNC Symbol;Acc:HGNC:6881]	hsa-miR-769-5p	Relaxin signaling pathway	0.00819411
ko04926	ENST00000374176	ENSG00000107643	MAPK8	mitogen-activated protein kinase 8 [Source:HGNC Symbol;Acc:HGNC:6881]	hsa-miR-769-5p	Relaxin signaling pathway	0.00819411
ko04926	ENST00000374179	ENSG00000107643	MAPK8	mitogen-activated protein kinase 8 [Source:HGNC Symbol;Acc:HGNC:6881]	hsa-miR-769-5p	Relaxin signaling pathway	0.00819411
ko04926	ENST00000374182	ENSG00000107643	MAPK8	mitogen-activated protein kinase 8 [Source:HGNC Symbol;Acc:HGNC:6881]	hsa-miR-769-5p	Relaxin signaling pathway	0.00819411
ko04926	ENST00000374189	ENSG00000107643	MAPK8	mitogen-activated protein kinase 8 [Source:HGNC Symbol;Acc:HGNC:6881]	hsa-miR-769-5p	Relaxin signaling pathway	0.00819411
ko04926	ENST00000395611	ENSG00000107643	MAPK8	mitogen-activated protein kinase 8 [Source:HGNC Symbol;Acc:HGNC:6881]	hsa-miR-769-5p	Relaxin signaling pathway	0.00819411
ko04926	ENST00000652569	ENSG00000109320	NFKB1	nuclear factor kappa B subunit 1 [Source:HGNC Symbol;Acc:HGNC:7794]	hsa-miR-769-5p	Relaxin signaling pathway	0.00819411
ko04926	ENST00000491957	ENSG00000112062	MAPK14	mitogen-activated protein kinase 14 [Source:HGNC Symbol;Acc:HGNC:6876]	hsa-miR-769-5p	Relaxin signaling pathway	0.00819411
ko04926	ENST00000263826	ENSG00000117020	AKT3	AKT serine/threonine kinase 3 [Source:HGNC Symbol;Acc:HGNC:393]	hsa-miR-769-5p	Relaxin signaling pathway	0.00819411
ko04926	ENST00000366539	ENSG00000117020	AKT3	AKT serine/threonine kinase 3 [Source:HGNC Symbol;Acc:HGNC:393]	hsa-miR-769-5p	Relaxin signaling pathway	0.00819411
ko04926	ENST00000647672	ENSG00000127955	GNAI1	G protein subunit alpha i1 [Source:HGNC Symbol;Acc:HGNC:4384]	hsa-miR-769-5p	Relaxin signaling pathway	0.00819411
ko04926	ENST00000498288	ENSG00000138031	ADCY3	adenylate cyclase 3 [Source:HGNC Symbol;Acc:HGNC:234]	hsa-miR-769-5p	Relaxin signaling pathway	0.00819411
ko04926	ENST00000606682	ENSG00000138031	ADCY3	adenylate cyclase 3 [Source:HGNC Symbol;Acc:HGNC:234]	hsa-miR-769-5p	Relaxin signaling pathway	0.00819411
ko04926	ENST00000327367	ENSG00000166949	SMAD3	SMAD family member 3 [Source:HGNC Symbol;Acc:HGNC:6769]	hsa-miR-769-5p	Relaxin signaling pathway	0.00819411
ko04926	ENST00000262160	ENSG00000175387	SMAD2	SMAD family member 2 [Source:HGNC Symbol;Acc:HGNC:6768]	hsa-miR-769-5p	Relaxin signaling pathway	0.00819411
ko04926	ENST00000356825	ENSG00000175387	SMAD2	SMAD family member 2 [Source:HGNC Symbol;Acc:HGNC:6768]	hsa-miR-769-5p	Relaxin signaling pathway	0.00819411
ko04926	ENST00000402690	ENSG00000175387	SMAD2	SMAD family member 2 [Source:HGNC Symbol;Acc:HGNC:6768]	hsa-miR-769-5p	Relaxin signaling pathway	0.00819411
ko04926	ENST00000586040	ENSG00000175387	SMAD2	SMAD family member 2 [Source:HGNC Symbol;Acc:HGNC:6768]	hsa-miR-769-5p	Relaxin signaling pathway	0.00819411
ko04926	ENST00000330651	ENSG00000185386	MAPK11	mitogen-activated protein kinase 11 [Source:HGNC Symbol;Acc:HGNC:6873]	hsa-miR-769-5p	Relaxin signaling pathway	0.00819411
ko04926	ENST00000417877	ENSG00000185386	MAPK11	mitogen-activated protein kinase 11 [Source:HGNC Symbol;Acc:HGNC:6873]	hsa-miR-769-5p	Relaxin signaling pathway	0.00819411
ko05133	ENST00000343111	ENSG00000050748	MAPK9	mitogen-activated protein kinase 9 [Source:HGNC Symbol;Acc:HGNC:6886]	hsa-miR-769-5p	Pertussis	0.00907321
ko05133	ENST00000393360	ENSG00000050748	MAPK9	mitogen-activated protein kinase 9 [Source:HGNC Symbol;Acc:HGNC:6886]	hsa-miR-769-5p	Pertussis	0.00907321
ko05133	ENST00000452135	ENSG00000050748	MAPK9	mitogen-activated protein kinase 9 [Source:HGNC Symbol;Acc:HGNC:6886]	hsa-miR-769-5p	Pertussis	0.00907321
ko05133	ENST00000455781	ENSG00000050748	MAPK9	mitogen-activated protein kinase 9 [Source:HGNC Symbol;Acc:HGNC:6886]	hsa-miR-769-5p	Pertussis	0.00907321
ko05133	ENST00000369851	ENSG00000065135	GNAI3	G protein subunit alpha i3 [Source:HGNC Symbol;Acc:HGNC:4387]	hsa-miR-769-5p	Pertussis	0.00907321
ko05133	ENST00000360332	ENSG00000107643	MAPK8	mitogen-activated protein kinase 8 [Source:HGNC Symbol;Acc:HGNC:6881]	hsa-miR-769-5p	Pertussis	0.00907321
ko05133	ENST00000374176	ENSG00000107643	MAPK8	mitogen-activated protein kinase 8 [Source:HGNC Symbol;Acc:HGNC:6881]	hsa-miR-769-5p	Pertussis	0.00907321
ko05133	ENST00000374179	ENSG00000107643	MAPK8	mitogen-activated protein kinase 8 [Source:HGNC Symbol;Acc:HGNC:6881]	hsa-miR-769-5p	Pertussis	0.00907321
ko05133	ENST00000374182	ENSG00000107643	MAPK8	mitogen-activated protein kinase 8 [Source:HGNC Symbol;Acc:HGNC:6881]	hsa-miR-769-5p	Pertussis	0.00907321
ko05133	ENST00000374189	ENSG00000107643	MAPK8	mitogen-activated protein kinase 8 [Source:HGNC Symbol;Acc:HGNC:6881]	hsa-miR-769-5p	Pertussis	0.00907321
ko05133	ENST00000395611	ENSG00000107643	MAPK8	mitogen-activated protein kinase 8 [Source:HGNC Symbol;Acc:HGNC:6881]	hsa-miR-769-5p	Pertussis	0.00907321
ko05133	ENST00000652569	ENSG00000109320	NFKB1	nuclear factor kappa B subunit 1 [Source:HGNC Symbol;Acc:HGNC:7794]	hsa-miR-769-5p	Pertussis	0.00907321
ko05133	ENST00000491957	ENSG00000112062	MAPK14	mitogen-activated protein kinase 14 [Source:HGNC Symbol;Acc:HGNC:6876]	hsa-miR-769-5p	Pertussis	0.00907321
ko05133	ENST00000647672	ENSG00000127955	GNAI1	G protein subunit alpha i1 [Source:HGNC Symbol;Acc:HGNC:4384]	hsa-miR-769-5p	Pertussis	0.00907321
ko05133	ENST00000543362	ENSG00000159403	C1R	complement C1r [Source:HGNC Symbol;Acc:HGNC:1246]	hsa-miR-769-5p	Pertussis	0.00907321
ko05133	ENST00000296027	ENSG00000163735	CXCL5	C-X-C motif chemokine ligand 5 [Source:HGNC Symbol;Acc:HGNC:10642]	hsa-miR-769-5p	Pertussis	0.00907321
ko05133	ENST00000330651	ENSG00000185386	MAPK11	mitogen-activated protein kinase 11 [Source:HGNC Symbol;Acc:HGNC:6873]	hsa-miR-769-5p	Pertussis	0.00907321
ko05133	ENST00000417877	ENSG00000185386	MAPK11	mitogen-activated protein kinase 11 [Source:HGNC Symbol;Acc:HGNC:6873]	hsa-miR-769-5p	Pertussis	0.00907321
ko05213	ENST00000360661	ENSG00000030110	BAK1	BCL2 antagonist/killer 1 [Source:HGNC Symbol;Acc:HGNC:949]	hsa-miR-769-5p	Endometrial cancer	0.00981034
ko05213	ENST00000374467	ENSG00000030110	BAK1	BCL2 antagonist/killer 1 [Source:HGNC Symbol;Acc:HGNC:949]	hsa-miR-769-5p	Endometrial cancer	0.00981034
ko05213	ENST00000442998	ENSG00000030110	BAK1	BCL2 antagonist/killer 1 [Source:HGNC Symbol;Acc:HGNC:949]	hsa-miR-769-5p	Endometrial cancer	0.00981034
ko05213	ENST00000566510	ENSG00000039068	CDH1	cadherin 1 [Source:HGNC Symbol;Acc:HGNC:1748]	hsa-miR-769-5p	Endometrial cancer	0.00981034
ko05213	ENST00000302763	ENSG00000044115	CTNNA1	catenin alpha 1 [Source:HGNC Symbol;Acc:HGNC:2509]	hsa-miR-769-5p	Endometrial cancer	0.00981034
ko05213	ENST00000518825	ENSG00000044115	CTNNA1	catenin alpha 1 [Source:HGNC Symbol;Acc:HGNC:2509]	hsa-miR-769-5p	Endometrial cancer	0.00981034
ko05213	ENST00000540387	ENSG00000044115	CTNNA1	catenin alpha 1 [Source:HGNC Symbol;Acc:HGNC:2509]	hsa-miR-769-5p	Endometrial cancer	0.00981034
ko05213	ENST00000627109	ENSG00000044115	CTNNA1	catenin alpha 1 [Source:HGNC Symbol;Acc:HGNC:2509]	hsa-miR-769-5p	Endometrial cancer	0.00981034
ko05213	ENST00000264235	ENSG00000082701	GSK3B	glycogen synthase kinase 3 beta [Source:HGNC Symbol;Acc:HGNC:4617]	hsa-miR-769-5p	Endometrial cancer	0.00981034
ko05213	ENST00000263826	ENSG00000117020	AKT3	AKT serine/threonine kinase 3 [Source:HGNC Symbol;Acc:HGNC:393]	hsa-miR-769-5p	Endometrial cancer	0.00981034
ko05213	ENST00000366539	ENSG00000117020	AKT3	AKT serine/threonine kinase 3 [Source:HGNC Symbol;Acc:HGNC:393]	hsa-miR-769-5p	Endometrial cancer	0.00981034
ko05031	ENST00000303531	ENSG00000166501	PRKCB	protein kinase C beta [Source:HGNC Symbol;Acc:HGNC:9395]	hsa-miR-769-5p	Amphetamine addiction	0.0106367
ko05031	ENST00000643927	ENSG00000166501	PRKCB	protein kinase C beta [Source:HGNC Symbol;Acc:HGNC:9395]	hsa-miR-769-5p	Amphetamine addiction	0.0106367
ko05031	ENST00000356613	ENSG00000198576	ARC	activity regulated cytoskeleton associated protein [Source:HGNC Symbol;Acc:HGNC:648]	hsa-miR-769-5p	Amphetamine addiction	0.0106367
ko05031	ENST00000361820	ENSG00000198785	GRIN3A	glutamate ionotropic receptor NMDA type subunit 3A [Source:HGNC Symbol;Acc:HGNC:16767]	hsa-miR-769-5p	Amphetamine addiction	0.0106367
ko05231	ENST00000343111	ENSG00000050748	MAPK9	mitogen-activated protein kinase 9 [Source:HGNC Symbol;Acc:HGNC:6886]	hsa-miR-769-5p	Choline metabolism in cancer	0.010741
ko05231	ENST00000393360	ENSG00000050748	MAPK9	mitogen-activated protein kinase 9 [Source:HGNC Symbol;Acc:HGNC:6886]	hsa-miR-769-5p	Choline metabolism in cancer	0.010741
ko05231	ENST00000452135	ENSG00000050748	MAPK9	mitogen-activated protein kinase 9 [Source:HGNC Symbol;Acc:HGNC:6886]	hsa-miR-769-5p	Choline metabolism in cancer	0.010741
ko05231	ENST00000455781	ENSG00000050748	MAPK9	mitogen-activated protein kinase 9 [Source:HGNC Symbol;Acc:HGNC:6886]	hsa-miR-769-5p	Choline metabolism in cancer	0.010741
ko05231	ENST00000471143	ENSG00000103197	TSC2	TSC complex subunit 2 [Source:HGNC Symbol;Acc:HGNC:12363]	hsa-miR-769-5p	Choline metabolism in cancer	0.010741
ko05231	ENST00000483020	ENSG00000103197	TSC2	TSC complex subunit 2 [Source:HGNC Symbol;Acc:HGNC:12363]	hsa-miR-769-5p	Choline metabolism in cancer	0.010741
ko05231	ENST00000644417	ENSG00000103197	TSC2	TSC complex subunit 2 [Source:HGNC Symbol;Acc:HGNC:12363]	hsa-miR-769-5p	Choline metabolism in cancer	0.010741
ko05231	ENST00000360332	ENSG00000107643	MAPK8	mitogen-activated protein kinase 8 [Source:HGNC Symbol;Acc:HGNC:6881]	hsa-miR-769-5p	Choline metabolism in cancer	0.010741
ko05231	ENST00000374176	ENSG00000107643	MAPK8	mitogen-activated protein kinase 8 [Source:HGNC Symbol;Acc:HGNC:6881]	hsa-miR-769-5p	Choline metabolism in cancer	0.010741
ko05231	ENST00000374179	ENSG00000107643	MAPK8	mitogen-activated protein kinase 8 [Source:HGNC Symbol;Acc:HGNC:6881]	hsa-miR-769-5p	Choline metabolism in cancer	0.010741
ko05231	ENST00000374182	ENSG00000107643	MAPK8	mitogen-activated protein kinase 8 [Source:HGNC Symbol;Acc:HGNC:6881]	hsa-miR-769-5p	Choline metabolism in cancer	0.010741
ko05231	ENST00000374189	ENSG00000107643	MAPK8	mitogen-activated protein kinase 8 [Source:HGNC Symbol;Acc:HGNC:6881]	hsa-miR-769-5p	Choline metabolism in cancer	0.010741
ko05231	ENST00000395611	ENSG00000107643	MAPK8	mitogen-activated protein kinase 8 [Source:HGNC Symbol;Acc:HGNC:6881]	hsa-miR-769-5p	Choline metabolism in cancer	0.010741
ko05231	ENST00000264047	ENSG00000115665	SLC5A7	solute carrier family 5 member 7 [Source:HGNC Symbol;Acc:HGNC:14025]	hsa-miR-769-5p	Choline metabolism in cancer	0.010741
ko05231	ENST00000263826	ENSG00000117020	AKT3	AKT serine/threonine kinase 3 [Source:HGNC Symbol;Acc:HGNC:393]	hsa-miR-769-5p	Choline metabolism in cancer	0.010741
ko05231	ENST00000366539	ENSG00000117020	AKT3	AKT serine/threonine kinase 3 [Source:HGNC Symbol;Acc:HGNC:393]	hsa-miR-769-5p	Choline metabolism in cancer	0.010741
ko05231	ENST00000642646	ENSG00000165699	TSC1	TSC complex subunit 1 [Source:HGNC Symbol;Acc:HGNC:12362]	hsa-miR-769-5p	Choline metabolism in cancer	0.010741
ko05231	ENST00000642745	ENSG00000165699	TSC1	TSC complex subunit 1 [Source:HGNC Symbol;Acc:HGNC:12362]	hsa-miR-769-5p	Choline metabolism in cancer	0.010741
ko05231	ENST00000645150	ENSG00000165699	TSC1	TSC complex subunit 1 [Source:HGNC Symbol;Acc:HGNC:12362]	hsa-miR-769-5p	Choline metabolism in cancer	0.010741
ko05231	ENST00000303531	ENSG00000166501	PRKCB	protein kinase C beta [Source:HGNC Symbol;Acc:HGNC:9395]	hsa-miR-769-5p	Choline metabolism in cancer	0.010741
ko05231	ENST00000643927	ENSG00000166501	PRKCB	protein kinase C beta [Source:HGNC Symbol;Acc:HGNC:9395]	hsa-miR-769-5p	Choline metabolism in cancer	0.010741
ko05231	ENST00000397272	ENSG00000168907	PLA2G4F	phospholipase A2 group IVF [Source:HGNC Symbol;Acc:HGNC:27396]	hsa-miR-769-5p	Choline metabolism in cancer	0.010741
ko05231	ENST00000402802	ENSG00000197461	PDGFA	platelet derived growth factor subunit A [Source:HGNC Symbol;Acc:HGNC:8799]	hsa-miR-769-5p	Choline metabolism in cancer	0.010741
ko03460	ENST00000579534	ENSG00000101751	POLI	DNA polymerase iota [Source:HGNC Symbol;Acc:HGNC:9182]	hsa-miR-769-5p	Fanconi anemia pathway	0.0118579
ko03460	ENST00000337432	ENSG00000108384	RAD51C	RAD51 paralog C [Source:HGNC Symbol;Acc:HGNC:9820]	hsa-miR-769-5p	Fanconi anemia pathway	0.0118579
ko03460	ENST00000413697	ENSG00000135945	REV1	REV1, DNA directed polymerase [Source:HGNC Symbol;Acc:HGNC:14060]	hsa-miR-769-5p	Fanconi anemia pathway	0.0118579
ko03460	ENST00000338165	ENSG00000154920	EME1	essential meiotic structure-specific endonuclease 1 [Source:HGNC Symbol;Acc:HGNC:24965]	hsa-miR-769-5p	Fanconi anemia pathway	0.0118579
ko03460	ENST00000393271	ENSG00000154920	EME1	essential meiotic structure-specific endonuclease 1 [Source:HGNC Symbol;Acc:HGNC:24965]	hsa-miR-769-5p	Fanconi anemia pathway	0.0118579
ko03460	ENST00000511648	ENSG00000154920	EME1	essential meiotic structure-specific endonuclease 1 [Source:HGNC Symbol;Acc:HGNC:24965]	hsa-miR-769-5p	Fanconi anemia pathway	0.0118579
ko03460	ENST00000309048	ENSG00000175279	CENPS	centromere protein S [Source:HGNC Symbol;Acc:HGNC:23163]	hsa-miR-769-5p	Fanconi anemia pathway	0.0118579
ko03460	ENST00000561903	ENSG00000197774	EME2	essential meiotic structure-specific endonuclease subunit 2 [Source:HGNC Symbol;Acc:HGNC:27289]	hsa-miR-769-5p	Fanconi anemia pathway	0.0118579
ko03460	ENST00000425676	ENSG00000221829	FANCG	FA complementation group G [Source:HGNC Symbol;Acc:HGNC:3588]	hsa-miR-769-5p	Fanconi anemia pathway	0.0118579
ko04910	ENST00000343111	ENSG00000050748	MAPK9	mitogen-activated protein kinase 9 [Source:HGNC Symbol;Acc:HGNC:6886]	hsa-miR-769-5p	Insulin signaling pathway	0.0121496
ko04910	ENST00000393360	ENSG00000050748	MAPK9	mitogen-activated protein kinase 9 [Source:HGNC Symbol;Acc:HGNC:6886]	hsa-miR-769-5p	Insulin signaling pathway	0.0121496
ko04910	ENST00000452135	ENSG00000050748	MAPK9	mitogen-activated protein kinase 9 [Source:HGNC Symbol;Acc:HGNC:6886]	hsa-miR-769-5p	Insulin signaling pathway	0.0121496
ko04910	ENST00000455781	ENSG00000050748	MAPK9	mitogen-activated protein kinase 9 [Source:HGNC Symbol;Acc:HGNC:6886]	hsa-miR-769-5p	Insulin signaling pathway	0.0121496
ko04910	ENST00000264235	ENSG00000082701	GSK3B	glycogen synthase kinase 3 beta [Source:HGNC Symbol;Acc:HGNC:4617]	hsa-miR-769-5p	Insulin signaling pathway	0.0121496
ko04910	ENST00000354336	ENSG00000099942	CRKL	CRK like proto-oncogene, adaptor protein [Source:HGNC Symbol;Acc:HGNC:2363]	hsa-miR-769-5p	Insulin signaling pathway	0.0121496
ko04910	ENST00000411769	ENSG00000099942	CRKL	CRK like proto-oncogene, adaptor protein [Source:HGNC Symbol;Acc:HGNC:2363]	hsa-miR-769-5p	Insulin signaling pathway	0.0121496
ko04910	ENST00000471143	ENSG00000103197	TSC2	TSC complex subunit 2 [Source:HGNC Symbol;Acc:HGNC:12363]	hsa-miR-769-5p	Insulin signaling pathway	0.0121496
ko04910	ENST00000483020	ENSG00000103197	TSC2	TSC complex subunit 2 [Source:HGNC Symbol;Acc:HGNC:12363]	hsa-miR-769-5p	Insulin signaling pathway	0.0121496
ko04910	ENST00000644417	ENSG00000103197	TSC2	TSC complex subunit 2 [Source:HGNC Symbol;Acc:HGNC:12363]	hsa-miR-769-5p	Insulin signaling pathway	0.0121496
ko04910	ENST00000287878	ENSG00000106617	PRKAG2	protein kinase AMP-activated non-catalytic subunit gamma 2 [Source:HGNC Symbol;Acc:HGNC:9386]	hsa-miR-769-5p	Insulin signaling pathway	0.0121496
ko04910	ENST00000418337	ENSG00000106617	PRKAG2	protein kinase AMP-activated non-catalytic subunit gamma 2 [Source:HGNC Symbol;Acc:HGNC:9386]	hsa-miR-769-5p	Insulin signaling pathway	0.0121496
ko04910	ENST00000476632	ENSG00000106617	PRKAG2	protein kinase AMP-activated non-catalytic subunit gamma 2 [Source:HGNC Symbol;Acc:HGNC:9386]	hsa-miR-769-5p	Insulin signaling pathway	0.0121496
ko04910	ENST00000492843	ENSG00000106617	PRKAG2	protein kinase AMP-activated non-catalytic subunit gamma 2 [Source:HGNC Symbol;Acc:HGNC:9386]	hsa-miR-769-5p	Insulin signaling pathway	0.0121496
ko04910	ENST00000650858	ENSG00000106617	PRKAG2	protein kinase AMP-activated non-catalytic subunit gamma 2 [Source:HGNC Symbol;Acc:HGNC:9386]	hsa-miR-769-5p	Insulin signaling pathway	0.0121496
ko04910	ENST00000651378	ENSG00000106617	PRKAG2	protein kinase AMP-activated non-catalytic subunit gamma 2 [Source:HGNC Symbol;Acc:HGNC:9386]	hsa-miR-769-5p	Insulin signaling pathway	0.0121496
ko04910	ENST00000651764	ENSG00000106617	PRKAG2	protein kinase AMP-activated non-catalytic subunit gamma 2 [Source:HGNC Symbol;Acc:HGNC:9386]	hsa-miR-769-5p	Insulin signaling pathway	0.0121496
ko04910	ENST00000651836	ENSG00000106617	PRKAG2	protein kinase AMP-activated non-catalytic subunit gamma 2 [Source:HGNC Symbol;Acc:HGNC:9386]	hsa-miR-769-5p	Insulin signaling pathway	0.0121496
ko04910	ENST00000652159	ENSG00000106617	PRKAG2	protein kinase AMP-activated non-catalytic subunit gamma 2 [Source:HGNC Symbol;Acc:HGNC:9386]	hsa-miR-769-5p	Insulin signaling pathway	0.0121496
ko04910	ENST00000360332	ENSG00000107643	MAPK8	mitogen-activated protein kinase 8 [Source:HGNC Symbol;Acc:HGNC:6881]	hsa-miR-769-5p	Insulin signaling pathway	0.0121496
ko04910	ENST00000374176	ENSG00000107643	MAPK8	mitogen-activated protein kinase 8 [Source:HGNC Symbol;Acc:HGNC:6881]	hsa-miR-769-5p	Insulin signaling pathway	0.0121496
ko04910	ENST00000374179	ENSG00000107643	MAPK8	mitogen-activated protein kinase 8 [Source:HGNC Symbol;Acc:HGNC:6881]	hsa-miR-769-5p	Insulin signaling pathway	0.0121496
ko04910	ENST00000374182	ENSG00000107643	MAPK8	mitogen-activated protein kinase 8 [Source:HGNC Symbol;Acc:HGNC:6881]	hsa-miR-769-5p	Insulin signaling pathway	0.0121496
ko04910	ENST00000374189	ENSG00000107643	MAPK8	mitogen-activated protein kinase 8 [Source:HGNC Symbol;Acc:HGNC:6881]	hsa-miR-769-5p	Insulin signaling pathway	0.0121496
ko04910	ENST00000395611	ENSG00000107643	MAPK8	mitogen-activated protein kinase 8 [Source:HGNC Symbol;Acc:HGNC:6881]	hsa-miR-769-5p	Insulin signaling pathway	0.0121496
ko04910	ENST00000263826	ENSG00000117020	AKT3	AKT serine/threonine kinase 3 [Source:HGNC Symbol;Acc:HGNC:393]	hsa-miR-769-5p	Insulin signaling pathway	0.0121496
ko04910	ENST00000366539	ENSG00000117020	AKT3	AKT serine/threonine kinase 3 [Source:HGNC Symbol;Acc:HGNC:393]	hsa-miR-769-5p	Insulin signaling pathway	0.0121496
ko04910	ENST00000397128	ENSG00000132356	PRKAA1	protein kinase AMP-activated catalytic subunit alpha 1 [Source:HGNC Symbol;Acc:HGNC:9376]	hsa-miR-769-5p	Insulin signaling pathway	0.0121496
ko04910	ENST00000350761	ENSG00000132376	INPP5K	inositol polyphosphate-5-phosphatase K [Source:HGNC Symbol;Acc:HGNC:33882]	hsa-miR-769-5p	Insulin signaling pathway	0.0121496
ko04910	ENST00000445774	ENSG00000132376	INPP5K	inositol polyphosphate-5-phosphatase K [Source:HGNC Symbol;Acc:HGNC:33882]	hsa-miR-769-5p	Insulin signaling pathway	0.0121496
ko04910	ENST00000576646	ENSG00000132376	INPP5K	inositol polyphosphate-5-phosphatase K [Source:HGNC Symbol;Acc:HGNC:33882]	hsa-miR-769-5p	Insulin signaling pathway	0.0121496
ko04910	ENST00000284602	ENSG00000154415	PPP1R3A	protein phosphatase 1 regulatory subunit 3A [Source:HGNC Symbol;Acc:HGNC:9291]	hsa-miR-769-5p	Insulin signaling pathway	0.0121496
ko04910	ENST00000290573	ENSG00000159399	HK2	hexokinase 2 [Source:HGNC Symbol;Acc:HGNC:4923]	hsa-miR-769-5p	Insulin signaling pathway	0.0121496
ko04910	ENST00000409174	ENSG00000159399	HK2	hexokinase 2 [Source:HGNC Symbol;Acc:HGNC:4923]	hsa-miR-769-5p	Insulin signaling pathway	0.0121496
ko04910	ENST00000292432	ENSG00000160883	HK3	hexokinase 3 [Source:HGNC Symbol;Acc:HGNC:4925]	hsa-miR-769-5p	Insulin signaling pathway	0.0121496
ko04910	ENST00000298229	ENSG00000165458	INPPL1	inositol polyphosphate phosphatase like 1 [Source:HGNC Symbol;Acc:HGNC:6080]	hsa-miR-769-5p	Insulin signaling pathway	0.0121496
ko04910	ENST00000538751	ENSG00000165458	INPPL1	inositol polyphosphate phosphatase like 1 [Source:HGNC Symbol;Acc:HGNC:6080]	hsa-miR-769-5p	Insulin signaling pathway	0.0121496
ko04910	ENST00000541756	ENSG00000165458	INPPL1	inositol polyphosphate phosphatase like 1 [Source:HGNC Symbol;Acc:HGNC:6080]	hsa-miR-769-5p	Insulin signaling pathway	0.0121496
ko04910	ENST00000642646	ENSG00000165699	TSC1	TSC complex subunit 1 [Source:HGNC Symbol;Acc:HGNC:12362]	hsa-miR-769-5p	Insulin signaling pathway	0.0121496
ko04910	ENST00000642745	ENSG00000165699	TSC1	TSC complex subunit 1 [Source:HGNC Symbol;Acc:HGNC:12362]	hsa-miR-769-5p	Insulin signaling pathway	0.0121496
ko04910	ENST00000645150	ENSG00000165699	TSC1	TSC complex subunit 1 [Source:HGNC Symbol;Acc:HGNC:12362]	hsa-miR-769-5p	Insulin signaling pathway	0.0121496
ko04910	ENST00000558058	ENSG00000235194	PPP1R3E	protein phosphatase 1 regulatory subunit 3E [Source:HGNC Symbol;Acc:HGNC:14943]	hsa-miR-769-5p	Insulin signaling pathway	0.0121496
ko04910	ENST00000559314	ENSG00000235194	PPP1R3E	protein phosphatase 1 regulatory subunit 3E [Source:HGNC Symbol;Acc:HGNC:14943]	hsa-miR-769-5p	Insulin signaling pathway	0.0121496
ko00410	ENST00000486850	ENSG00000128683	GAD1	glutamate decarboxylase 1 [Source:HGNC Symbol;Acc:HGNC:4092]	hsa-miR-769-5p	beta-Alanine metabolism	0.012469
ko00410	ENST00000307823	ENSG00000172508	CARNS1	carnosine synthase 1 [Source:HGNC Symbol;Acc:HGNC:29268]	hsa-miR-769-5p	beta-Alanine metabolism	0.012469
ko00410	ENST00000445895	ENSG00000172508	CARNS1	carnosine synthase 1 [Source:HGNC Symbol;Acc:HGNC:29268]	hsa-miR-769-5p	beta-Alanine metabolism	0.012469
ko04540	ENST00000369851	ENSG00000065135	GNAI3	G protein subunit alpha i3 [Source:HGNC Symbol;Acc:HGNC:4387]	hsa-miR-769-5p	Gap junction	0.0131924
ko04540	ENST00000647672	ENSG00000127955	GNAI1	G protein subunit alpha i1 [Source:HGNC Symbol;Acc:HGNC:4384]	hsa-miR-769-5p	Gap junction	0.0131924
ko04540	ENST00000498288	ENSG00000138031	ADCY3	adenylate cyclase 3 [Source:HGNC Symbol;Acc:HGNC:234]	hsa-miR-769-5p	Gap junction	0.0131924
ko04540	ENST00000606682	ENSG00000138031	ADCY3	adenylate cyclase 3 [Source:HGNC Symbol;Acc:HGNC:234]	hsa-miR-769-5p	Gap junction	0.0131924
ko04540	ENST00000303531	ENSG00000166501	PRKCB	protein kinase C beta [Source:HGNC Symbol;Acc:HGNC:9395]	hsa-miR-769-5p	Gap junction	0.0131924
ko04540	ENST00000643927	ENSG00000166501	PRKCB	protein kinase C beta [Source:HGNC Symbol;Acc:HGNC:9395]	hsa-miR-769-5p	Gap junction	0.0131924
ko04540	ENST00000316629	ENSG00000170312	CDK1	cyclin dependent kinase 1 [Source:HGNC Symbol;Acc:HGNC:1722]	hsa-miR-769-5p	Gap junction	0.0131924
ko04540	ENST00000373809	ENSG00000170312	CDK1	cyclin dependent kinase 1 [Source:HGNC Symbol;Acc:HGNC:1722]	hsa-miR-769-5p	Gap junction	0.0131924
ko04540	ENST00000395284	ENSG00000170312	CDK1	cyclin dependent kinase 1 [Source:HGNC Symbol;Acc:HGNC:1722]	hsa-miR-769-5p	Gap junction	0.0131924
ko04540	ENST00000448257	ENSG00000170312	CDK1	cyclin dependent kinase 1 [Source:HGNC Symbol;Acc:HGNC:1722]	hsa-miR-769-5p	Gap junction	0.0131924
ko04540	ENST00000614696	ENSG00000170312	CDK1	cyclin dependent kinase 1 [Source:HGNC Symbol;Acc:HGNC:1722]	hsa-miR-769-5p	Gap junction	0.0131924
ko04540	ENST00000402802	ENSG00000197461	PDGFA	platelet derived growth factor subunit A [Source:HGNC Symbol;Acc:HGNC:8799]	hsa-miR-769-5p	Gap junction	0.0131924
ko05202	ENST00000360661	ENSG00000030110	BAK1	BCL2 antagonist/killer 1 [Source:HGNC Symbol;Acc:HGNC:949]	hsa-miR-769-5p	Transcriptional misregulation in cancer	0.0138402
ko05202	ENST00000374467	ENSG00000030110	BAK1	BCL2 antagonist/killer 1 [Source:HGNC Symbol;Acc:HGNC:949]	hsa-miR-769-5p	Transcriptional misregulation in cancer	0.0138402
ko05202	ENST00000442998	ENSG00000030110	BAK1	BCL2 antagonist/killer 1 [Source:HGNC Symbol;Acc:HGNC:949]	hsa-miR-769-5p	Transcriptional misregulation in cancer	0.0138402
ko05202	ENST00000264824	ENSG00000104903	LYL1	LYL1, basic helix-loop-helix family member [Source:HGNC Symbol;Acc:HGNC:6734]	hsa-miR-769-5p	Transcriptional misregulation in cancer	0.0138402
ko05202	ENST00000652569	ENSG00000109320	NFKB1	nuclear factor kappa B subunit 1 [Source:HGNC Symbol;Acc:HGNC:7794]	hsa-miR-769-5p	Transcriptional misregulation in cancer	0.0138402
ko05202	ENST00000312087	ENSG00000109685	NSD2	nuclear receptor binding SET domain protein 2 [Source:HGNC Symbol;Acc:HGNC:12766]	hsa-miR-769-5p	Transcriptional misregulation in cancer	0.0138402
ko05202	ENST00000353275	ENSG00000109685	NSD2	nuclear receptor binding SET domain protein 2 [Source:HGNC Symbol;Acc:HGNC:12766]	hsa-miR-769-5p	Transcriptional misregulation in cancer	0.0138402
ko05202	ENST00000511904	ENSG00000109685	NSD2	nuclear receptor binding SET domain protein 2 [Source:HGNC Symbol;Acc:HGNC:12766]	hsa-miR-769-5p	Transcriptional misregulation in cancer	0.0138402
ko05202	ENST00000372764	ENSG00000122861	PLAU	plasminogen activator, urokinase [Source:HGNC Symbol;Acc:HGNC:9052]	hsa-miR-769-5p	Transcriptional misregulation in cancer	0.0138402
ko05202	ENST00000446342	ENSG00000122861	PLAU	plasminogen activator, urokinase [Source:HGNC Symbol;Acc:HGNC:9052]	hsa-miR-769-5p	Transcriptional misregulation in cancer	0.0138402
ko05202	ENST00000618666	ENSG00000129315	CCNT1	cyclin T1 [Source:HGNC Symbol;Acc:HGNC:1599]	hsa-miR-769-5p	Transcriptional misregulation in cancer	0.0138402
ko05202	ENST00000396373	ENSG00000139083	ETV6	ETS variant 6 [Source:HGNC Symbol;Acc:HGNC:3495]	hsa-miR-769-5p	Transcriptional misregulation in cancer	0.0138402
ko05202	ENST00000268035	ENSG00000140443	IGF1R	insulin like growth factor 1 receptor [Source:HGNC Symbol;Acc:HGNC:5465]	hsa-miR-769-5p	Transcriptional misregulation in cancer	0.0138402
ko05202	ENST00000558762	ENSG00000140443	IGF1R	insulin like growth factor 1 receptor [Source:HGNC Symbol;Acc:HGNC:5465]	hsa-miR-769-5p	Transcriptional misregulation in cancer	0.0138402
ko05202	ENST00000649865	ENSG00000140443	IGF1R	insulin like growth factor 1 receptor [Source:HGNC Symbol;Acc:HGNC:5465]	hsa-miR-769-5p	Transcriptional misregulation in cancer	0.0138402
ko05202	ENST00000650285	ENSG00000140443	IGF1R	insulin like growth factor 1 receptor [Source:HGNC Symbol;Acc:HGNC:5465]	hsa-miR-769-5p	Transcriptional misregulation in cancer	0.0138402
ko05202	ENST00000381083	ENSG00000146674	IGFBP3	insulin like growth factor binding protein 3 [Source:HGNC Symbol;Acc:HGNC:5472]	hsa-miR-769-5p	Transcriptional misregulation in cancer	0.0138402
ko05202	ENST00000381086	ENSG00000146674	IGFBP3	insulin like growth factor binding protein 3 [Source:HGNC Symbol;Acc:HGNC:5472]	hsa-miR-769-5p	Transcriptional misregulation in cancer	0.0138402
ko05202	ENST00000613132	ENSG00000146674	IGFBP3	insulin like growth factor binding protein 3 [Source:HGNC Symbol;Acc:HGNC:5472]	hsa-miR-769-5p	Transcriptional misregulation in cancer	0.0138402
ko05202	ENST00000281428	ENSG00000151702	FLI1	Fli-1 proto-oncogene, ETS transcription factor [Source:HGNC Symbol;Acc:HGNC:3749]	hsa-miR-769-5p	Transcriptional misregulation in cancer	0.0138402
ko05202	ENST00000344954	ENSG00000151702	FLI1	Fli-1 proto-oncogene, ETS transcription factor [Source:HGNC Symbol;Acc:HGNC:3749]	hsa-miR-769-5p	Transcriptional misregulation in cancer	0.0138402
ko05202	ENST00000527786	ENSG00000151702	FLI1	Fli-1 proto-oncogene, ETS transcription factor [Source:HGNC Symbol;Acc:HGNC:3749]	hsa-miR-769-5p	Transcriptional misregulation in cancer	0.0138402
ko05202	ENST00000534087	ENSG00000151702	FLI1	Fli-1 proto-oncogene, ETS transcription factor [Source:HGNC Symbol;Acc:HGNC:3749]	hsa-miR-769-5p	Transcriptional misregulation in cancer	0.0138402
ko05202	ENST00000367145	ENSG00000158715	SLC45A3	solute carrier family 45 member 3 [Source:HGNC Symbol;Acc:HGNC:8642]	hsa-miR-769-5p	Transcriptional misregulation in cancer	0.0138402
ko05202	ENST00000300305	ENSG00000159216	RUNX1	runt related transcription factor 1 [Source:HGNC Symbol;Acc:HGNC:10471]	hsa-miR-769-5p	Transcriptional misregulation in cancer	0.0138402
ko05202	ENST00000344691	ENSG00000159216	RUNX1	runt related transcription factor 1 [Source:HGNC Symbol;Acc:HGNC:10471]	hsa-miR-769-5p	Transcriptional misregulation in cancer	0.0138402
ko05202	ENST00000437180	ENSG00000159216	RUNX1	runt related transcription factor 1 [Source:HGNC Symbol;Acc:HGNC:10471]	hsa-miR-769-5p	Transcriptional misregulation in cancer	0.0138402
ko05202	ENST00000346473	ENSG00000175197	DDIT3	DNA damage inducible transcript 3 [Source:HGNC Symbol;Acc:HGNC:2726]	hsa-miR-769-5p	Transcriptional misregulation in cancer	0.0138402
ko05202	ENST00000547303	ENSG00000175197	DDIT3	DNA damage inducible transcript 3 [Source:HGNC Symbol;Acc:HGNC:2726]	hsa-miR-769-5p	Transcriptional misregulation in cancer	0.0138402
ko05202	ENST00000551116	ENSG00000175197	DDIT3	DNA damage inducible transcript 3 [Source:HGNC Symbol;Acc:HGNC:2726]	hsa-miR-769-5p	Transcriptional misregulation in cancer	0.0138402
ko05202	ENST00000623876	ENSG00000175197	DDIT3	DNA damage inducible transcript 3 [Source:HGNC Symbol;Acc:HGNC:2726]	hsa-miR-769-5p	Transcriptional misregulation in cancer	0.0138402
ko05202	ENST00000402802	ENSG00000197461	PDGFA	platelet derived growth factor subunit A [Source:HGNC Symbol;Acc:HGNC:8799]	hsa-miR-769-5p	Transcriptional misregulation in cancer	0.0138402
ko00563	ENST00000585034	ENSG00000108474	PIGL	phosphatidylinositol glycan anchor biosynthesis class L [Source:HGNC Symbol;Acc:HGNC:8966]	hsa-miR-769-5p	Glycosylphosphatidylinositol (GPI)-anchor biosynthesis	0.0141704
ko00563	ENST00000638415	ENSG00000124155	PIGT	phosphatidylinositol glycan anchor biosynthesis class T [Source:HGNC Symbol;Acc:HGNC:14938]	hsa-miR-769-5p	Glycosylphosphatidylinositol (GPI)-anchor biosynthesis	0.0141704
ko00563	ENST00000360525	ENSG00000185808	PIGP	phosphatidylinositol glycan anchor biosynthesis class P [Source:HGNC Symbol;Acc:HGNC:3046]	hsa-miR-769-5p	Glycosylphosphatidylinositol (GPI)-anchor biosynthesis	0.0141704
ko00240	ENST00000372210	ENSG00000130717	UCK1	uridine-cytidine kinase 1 [Source:HGNC Symbol;Acc:HGNC:14859]	hsa-miR-769-5p	Pyrimidine metabolism	0.0151588
ko00240	ENST00000372211	ENSG00000130717	UCK1	uridine-cytidine kinase 1 [Source:HGNC Symbol;Acc:HGNC:14859]	hsa-miR-769-5p	Pyrimidine metabolism	0.0151588
ko00240	ENST00000372215	ENSG00000130717	UCK1	uridine-cytidine kinase 1 [Source:HGNC Symbol;Acc:HGNC:14859]	hsa-miR-769-5p	Pyrimidine metabolism	0.0151588
ko00240	ENST00000334696	ENSG00000187097	ENTPD5	ectonucleoside triphosphate diphosphohydrolase 5 [Source:HGNC Symbol;Acc:HGNC:3367]	hsa-miR-769-5p	Pyrimidine metabolism	0.0151588
ko00240	ENST00000393196	ENSG00000239672	NME1	NME/NM23 nucleoside diphosphate kinase 1 [Source:HGNC Symbol;Acc:HGNC:7849]	hsa-miR-769-5p	Pyrimidine metabolism	0.0151588
ko00240	ENST00000511355	ENSG00000239672	NME1	NME/NM23 nucleoside diphosphate kinase 1 [Source:HGNC Symbol;Acc:HGNC:7849]	hsa-miR-769-5p	Pyrimidine metabolism	0.0151588
ko04912	ENST00000343111	ENSG00000050748	MAPK9	mitogen-activated protein kinase 9 [Source:HGNC Symbol;Acc:HGNC:6886]	hsa-miR-769-5p	GnRH signaling pathway	0.0158928
ko04912	ENST00000393360	ENSG00000050748	MAPK9	mitogen-activated protein kinase 9 [Source:HGNC Symbol;Acc:HGNC:6886]	hsa-miR-769-5p	GnRH signaling pathway	0.0158928
ko04912	ENST00000452135	ENSG00000050748	MAPK9	mitogen-activated protein kinase 9 [Source:HGNC Symbol;Acc:HGNC:6886]	hsa-miR-769-5p	GnRH signaling pathway	0.0158928
ko04912	ENST00000455781	ENSG00000050748	MAPK9	mitogen-activated protein kinase 9 [Source:HGNC Symbol;Acc:HGNC:6886]	hsa-miR-769-5p	GnRH signaling pathway	0.0158928
ko04912	ENST00000360332	ENSG00000107643	MAPK8	mitogen-activated protein kinase 8 [Source:HGNC Symbol;Acc:HGNC:6881]	hsa-miR-769-5p	GnRH signaling pathway	0.0158928
ko04912	ENST00000374176	ENSG00000107643	MAPK8	mitogen-activated protein kinase 8 [Source:HGNC Symbol;Acc:HGNC:6881]	hsa-miR-769-5p	GnRH signaling pathway	0.0158928
ko04912	ENST00000374179	ENSG00000107643	MAPK8	mitogen-activated protein kinase 8 [Source:HGNC Symbol;Acc:HGNC:6881]	hsa-miR-769-5p	GnRH signaling pathway	0.0158928
ko04912	ENST00000374182	ENSG00000107643	MAPK8	mitogen-activated protein kinase 8 [Source:HGNC Symbol;Acc:HGNC:6881]	hsa-miR-769-5p	GnRH signaling pathway	0.0158928
ko04912	ENST00000374189	ENSG00000107643	MAPK8	mitogen-activated protein kinase 8 [Source:HGNC Symbol;Acc:HGNC:6881]	hsa-miR-769-5p	GnRH signaling pathway	0.0158928
ko04912	ENST00000395611	ENSG00000107643	MAPK8	mitogen-activated protein kinase 8 [Source:HGNC Symbol;Acc:HGNC:6881]	hsa-miR-769-5p	GnRH signaling pathway	0.0158928
ko04912	ENST00000491957	ENSG00000112062	MAPK14	mitogen-activated protein kinase 14 [Source:HGNC Symbol;Acc:HGNC:6876]	hsa-miR-769-5p	GnRH signaling pathway	0.0158928
ko04912	ENST00000498288	ENSG00000138031	ADCY3	adenylate cyclase 3 [Source:HGNC Symbol;Acc:HGNC:234]	hsa-miR-769-5p	GnRH signaling pathway	0.0158928
ko04912	ENST00000606682	ENSG00000138031	ADCY3	adenylate cyclase 3 [Source:HGNC Symbol;Acc:HGNC:234]	hsa-miR-769-5p	GnRH signaling pathway	0.0158928
ko04912	ENST00000303531	ENSG00000166501	PRKCB	protein kinase C beta [Source:HGNC Symbol;Acc:HGNC:9395]	hsa-miR-769-5p	GnRH signaling pathway	0.0158928
ko04912	ENST00000643927	ENSG00000166501	PRKCB	protein kinase C beta [Source:HGNC Symbol;Acc:HGNC:9395]	hsa-miR-769-5p	GnRH signaling pathway	0.0158928
ko04912	ENST00000397272	ENSG00000168907	PLA2G4F	phospholipase A2 group IVF [Source:HGNC Symbol;Acc:HGNC:27396]	hsa-miR-769-5p	GnRH signaling pathway	0.0158928
ko04912	ENST00000330651	ENSG00000185386	MAPK11	mitogen-activated protein kinase 11 [Source:HGNC Symbol;Acc:HGNC:6873]	hsa-miR-769-5p	GnRH signaling pathway	0.0158928
ko04912	ENST00000417877	ENSG00000185386	MAPK11	mitogen-activated protein kinase 11 [Source:HGNC Symbol;Acc:HGNC:6873]	hsa-miR-769-5p	GnRH signaling pathway	0.0158928
ko04912	ENST00000361733	ENSG00000198909	MAP3K3	mitogen-activated protein kinase kinase kinase 3 [Source:HGNC Symbol;Acc:HGNC:6855]	hsa-miR-769-5p	GnRH signaling pathway	0.0158928
ko04912	ENST00000579585	ENSG00000198909	MAP3K3	mitogen-activated protein kinase kinase kinase 3 [Source:HGNC Symbol;Acc:HGNC:6855]	hsa-miR-769-5p	GnRH signaling pathway	0.0158928
ko05131	ENST00000343111	ENSG00000050748	MAPK9	mitogen-activated protein kinase 9 [Source:HGNC Symbol;Acc:HGNC:6886]	hsa-miR-769-5p	Shigellosis	0.0159171
ko05131	ENST00000393360	ENSG00000050748	MAPK9	mitogen-activated protein kinase 9 [Source:HGNC Symbol;Acc:HGNC:6886]	hsa-miR-769-5p	Shigellosis	0.0159171
ko05131	ENST00000452135	ENSG00000050748	MAPK9	mitogen-activated protein kinase 9 [Source:HGNC Symbol;Acc:HGNC:6886]	hsa-miR-769-5p	Shigellosis	0.0159171
ko05131	ENST00000455781	ENSG00000050748	MAPK9	mitogen-activated protein kinase 9 [Source:HGNC Symbol;Acc:HGNC:6886]	hsa-miR-769-5p	Shigellosis	0.0159171
ko05131	ENST00000636437	ENSG00000057663	ATG5	autophagy related 5 [Source:HGNC Symbol;Acc:HGNC:589]	hsa-miR-769-5p	Shigellosis	0.0159171
ko05131	ENST00000519693	ENSG00000072803	FBXW11	F-box and WD repeat domain containing 11 [Source:HGNC Symbol;Acc:HGNC:13607]	hsa-miR-769-5p	Shigellosis	0.0159171
ko05131	ENST00000523843	ENSG00000072803	FBXW11	F-box and WD repeat domain containing 11 [Source:HGNC Symbol;Acc:HGNC:13607]	hsa-miR-769-5p	Shigellosis	0.0159171
ko05131	ENST00000354336	ENSG00000099942	CRKL	CRK like proto-oncogene, adaptor protein [Source:HGNC Symbol;Acc:HGNC:2363]	hsa-miR-769-5p	Shigellosis	0.0159171
ko05131	ENST00000411769	ENSG00000099942	CRKL	CRK like proto-oncogene, adaptor protein [Source:HGNC Symbol;Acc:HGNC:2363]	hsa-miR-769-5p	Shigellosis	0.0159171
ko05131	ENST00000360332	ENSG00000107643	MAPK8	mitogen-activated protein kinase 8 [Source:HGNC Symbol;Acc:HGNC:6881]	hsa-miR-769-5p	Shigellosis	0.0159171
ko05131	ENST00000374176	ENSG00000107643	MAPK8	mitogen-activated protein kinase 8 [Source:HGNC Symbol;Acc:HGNC:6881]	hsa-miR-769-5p	Shigellosis	0.0159171
ko05131	ENST00000374179	ENSG00000107643	MAPK8	mitogen-activated protein kinase 8 [Source:HGNC Symbol;Acc:HGNC:6881]	hsa-miR-769-5p	Shigellosis	0.0159171
ko05131	ENST00000374182	ENSG00000107643	MAPK8	mitogen-activated protein kinase 8 [Source:HGNC Symbol;Acc:HGNC:6881]	hsa-miR-769-5p	Shigellosis	0.0159171
ko05131	ENST00000374189	ENSG00000107643	MAPK8	mitogen-activated protein kinase 8 [Source:HGNC Symbol;Acc:HGNC:6881]	hsa-miR-769-5p	Shigellosis	0.0159171
ko05131	ENST00000395611	ENSG00000107643	MAPK8	mitogen-activated protein kinase 8 [Source:HGNC Symbol;Acc:HGNC:6881]	hsa-miR-769-5p	Shigellosis	0.0159171
ko05131	ENST00000652569	ENSG00000109320	NFKB1	nuclear factor kappa B subunit 1 [Source:HGNC Symbol;Acc:HGNC:7794]	hsa-miR-769-5p	Shigellosis	0.0159171
ko05131	ENST00000491957	ENSG00000112062	MAPK14	mitogen-activated protein kinase 14 [Source:HGNC Symbol;Acc:HGNC:6876]	hsa-miR-769-5p	Shigellosis	0.0159171
ko05131	ENST00000330651	ENSG00000185386	MAPK11	mitogen-activated protein kinase 11 [Source:HGNC Symbol;Acc:HGNC:6873]	hsa-miR-769-5p	Shigellosis	0.0159171
ko05131	ENST00000417877	ENSG00000185386	MAPK11	mitogen-activated protein kinase 11 [Source:HGNC Symbol;Acc:HGNC:6873]	hsa-miR-769-5p	Shigellosis	0.0159171
ko04662	ENST00000594349	ENSG00000012124	CD22	CD22 molecule [Source:HGNC Symbol;Acc:HGNC:1643]	hsa-miR-769-5p	B cell receptor signaling pathway	0.0162678
ko04662	ENST00000601769	ENSG00000012124	CD22	CD22 molecule [Source:HGNC Symbol;Acc:HGNC:1643]	hsa-miR-769-5p	B cell receptor signaling pathway	0.0162678
ko04662	ENST00000264235	ENSG00000082701	GSK3B	glycogen synthase kinase 3 beta [Source:HGNC Symbol;Acc:HGNC:4617]	hsa-miR-769-5p	B cell receptor signaling pathway	0.0162678
ko04662	ENST00000652569	ENSG00000109320	NFKB1	nuclear factor kappa B subunit 1 [Source:HGNC Symbol;Acc:HGNC:7794]	hsa-miR-769-5p	B cell receptor signaling pathway	0.0162678
ko04662	ENST00000263826	ENSG00000117020	AKT3	AKT serine/threonine kinase 3 [Source:HGNC Symbol;Acc:HGNC:393]	hsa-miR-769-5p	B cell receptor signaling pathway	0.0162678
ko04662	ENST00000366539	ENSG00000117020	AKT3	AKT serine/threonine kinase 3 [Source:HGNC Symbol;Acc:HGNC:393]	hsa-miR-769-5p	B cell receptor signaling pathway	0.0162678
ko04662	ENST00000375746	ENSG00000165025	SYK	spleen associated tyrosine kinase [Source:HGNC Symbol;Acc:HGNC:11491]	hsa-miR-769-5p	B cell receptor signaling pathway	0.0162678
ko04662	ENST00000375747	ENSG00000165025	SYK	spleen associated tyrosine kinase [Source:HGNC Symbol;Acc:HGNC:11491]	hsa-miR-769-5p	B cell receptor signaling pathway	0.0162678
ko04662	ENST00000375751	ENSG00000165025	SYK	spleen associated tyrosine kinase [Source:HGNC Symbol;Acc:HGNC:11491]	hsa-miR-769-5p	B cell receptor signaling pathway	0.0162678
ko04662	ENST00000375754	ENSG00000165025	SYK	spleen associated tyrosine kinase [Source:HGNC Symbol;Acc:HGNC:11491]	hsa-miR-769-5p	B cell receptor signaling pathway	0.0162678
ko04662	ENST00000298229	ENSG00000165458	INPPL1	inositol polyphosphate phosphatase like 1 [Source:HGNC Symbol;Acc:HGNC:6080]	hsa-miR-769-5p	B cell receptor signaling pathway	0.0162678
ko04662	ENST00000538751	ENSG00000165458	INPPL1	inositol polyphosphate phosphatase like 1 [Source:HGNC Symbol;Acc:HGNC:6080]	hsa-miR-769-5p	B cell receptor signaling pathway	0.0162678
ko04662	ENST00000541756	ENSG00000165458	INPPL1	inositol polyphosphate phosphatase like 1 [Source:HGNC Symbol;Acc:HGNC:6080]	hsa-miR-769-5p	B cell receptor signaling pathway	0.0162678
ko04662	ENST00000303531	ENSG00000166501	PRKCB	protein kinase C beta [Source:HGNC Symbol;Acc:HGNC:9395]	hsa-miR-769-5p	B cell receptor signaling pathway	0.0162678
ko04662	ENST00000643927	ENSG00000166501	PRKCB	protein kinase C beta [Source:HGNC Symbol;Acc:HGNC:9395]	hsa-miR-769-5p	B cell receptor signaling pathway	0.0162678
ko00620	ENST00000299355	ENSG00000075239	ACAT1	acetyl-CoA acetyltransferase 1 [Source:HGNC Symbol;Acc:HGNC:93]	hsa-miR-769-5p	Pyruvate metabolism	0.0166259
ko04664	ENST00000343111	ENSG00000050748	MAPK9	mitogen-activated protein kinase 9 [Source:HGNC Symbol;Acc:HGNC:6886]	hsa-miR-769-5p	Fc epsilon RI signaling pathway	0.0197619
ko04664	ENST00000393360	ENSG00000050748	MAPK9	mitogen-activated protein kinase 9 [Source:HGNC Symbol;Acc:HGNC:6886]	hsa-miR-769-5p	Fc epsilon RI signaling pathway	0.0197619
ko04664	ENST00000452135	ENSG00000050748	MAPK9	mitogen-activated protein kinase 9 [Source:HGNC Symbol;Acc:HGNC:6886]	hsa-miR-769-5p	Fc epsilon RI signaling pathway	0.0197619
ko04664	ENST00000455781	ENSG00000050748	MAPK9	mitogen-activated protein kinase 9 [Source:HGNC Symbol;Acc:HGNC:6886]	hsa-miR-769-5p	Fc epsilon RI signaling pathway	0.0197619
ko04664	ENST00000360332	ENSG00000107643	MAPK8	mitogen-activated protein kinase 8 [Source:HGNC Symbol;Acc:HGNC:6881]	hsa-miR-769-5p	Fc epsilon RI signaling pathway	0.0197619
ko04664	ENST00000374176	ENSG00000107643	MAPK8	mitogen-activated protein kinase 8 [Source:HGNC Symbol;Acc:HGNC:6881]	hsa-miR-769-5p	Fc epsilon RI signaling pathway	0.0197619
ko04664	ENST00000374179	ENSG00000107643	MAPK8	mitogen-activated protein kinase 8 [Source:HGNC Symbol;Acc:HGNC:6881]	hsa-miR-769-5p	Fc epsilon RI signaling pathway	0.0197619
ko04664	ENST00000374182	ENSG00000107643	MAPK8	mitogen-activated protein kinase 8 [Source:HGNC Symbol;Acc:HGNC:6881]	hsa-miR-769-5p	Fc epsilon RI signaling pathway	0.0197619
ko04664	ENST00000374189	ENSG00000107643	MAPK8	mitogen-activated protein kinase 8 [Source:HGNC Symbol;Acc:HGNC:6881]	hsa-miR-769-5p	Fc epsilon RI signaling pathway	0.0197619
ko04664	ENST00000395611	ENSG00000107643	MAPK8	mitogen-activated protein kinase 8 [Source:HGNC Symbol;Acc:HGNC:6881]	hsa-miR-769-5p	Fc epsilon RI signaling pathway	0.0197619
ko04664	ENST00000491957	ENSG00000112062	MAPK14	mitogen-activated protein kinase 14 [Source:HGNC Symbol;Acc:HGNC:6876]	hsa-miR-769-5p	Fc epsilon RI signaling pathway	0.0197619
ko04664	ENST00000263826	ENSG00000117020	AKT3	AKT serine/threonine kinase 3 [Source:HGNC Symbol;Acc:HGNC:393]	hsa-miR-769-5p	Fc epsilon RI signaling pathway	0.0197619
ko04664	ENST00000366539	ENSG00000117020	AKT3	AKT serine/threonine kinase 3 [Source:HGNC Symbol;Acc:HGNC:393]	hsa-miR-769-5p	Fc epsilon RI signaling pathway	0.0197619
ko04664	ENST00000375746	ENSG00000165025	SYK	spleen associated tyrosine kinase [Source:HGNC Symbol;Acc:HGNC:11491]	hsa-miR-769-5p	Fc epsilon RI signaling pathway	0.0197619
ko04664	ENST00000375747	ENSG00000165025	SYK	spleen associated tyrosine kinase [Source:HGNC Symbol;Acc:HGNC:11491]	hsa-miR-769-5p	Fc epsilon RI signaling pathway	0.0197619
ko04664	ENST00000375751	ENSG00000165025	SYK	spleen associated tyrosine kinase [Source:HGNC Symbol;Acc:HGNC:11491]	hsa-miR-769-5p	Fc epsilon RI signaling pathway	0.0197619
ko04664	ENST00000375754	ENSG00000165025	SYK	spleen associated tyrosine kinase [Source:HGNC Symbol;Acc:HGNC:11491]	hsa-miR-769-5p	Fc epsilon RI signaling pathway	0.0197619
ko04664	ENST00000397272	ENSG00000168907	PLA2G4F	phospholipase A2 group IVF [Source:HGNC Symbol;Acc:HGNC:27396]	hsa-miR-769-5p	Fc epsilon RI signaling pathway	0.0197619
ko04664	ENST00000330651	ENSG00000185386	MAPK11	mitogen-activated protein kinase 11 [Source:HGNC Symbol;Acc:HGNC:6873]	hsa-miR-769-5p	Fc epsilon RI signaling pathway	0.0197619
ko04664	ENST00000417877	ENSG00000185386	MAPK11	mitogen-activated protein kinase 11 [Source:HGNC Symbol;Acc:HGNC:6873]	hsa-miR-769-5p	Fc epsilon RI signaling pathway	0.0197619
ko01524	ENST00000360661	ENSG00000030110	BAK1	BCL2 antagonist/killer 1 [Source:HGNC Symbol;Acc:HGNC:949]	hsa-miR-769-5p	Platinum drug resistance	0.0198085
ko01524	ENST00000374467	ENSG00000030110	BAK1	BCL2 antagonist/killer 1 [Source:HGNC Symbol;Acc:HGNC:949]	hsa-miR-769-5p	Platinum drug resistance	0.0198085
ko01524	ENST00000442998	ENSG00000030110	BAK1	BCL2 antagonist/killer 1 [Source:HGNC Symbol;Acc:HGNC:949]	hsa-miR-769-5p	Platinum drug resistance	0.0198085
ko01524	ENST00000338595	ENSG00000065621	GSTO2	glutathione S-transferase omega 2 [Source:HGNC Symbol;Acc:HGNC:23064]	hsa-miR-769-5p	Platinum drug resistance	0.0198085
ko01524	ENST00000369707	ENSG00000065621	GSTO2	glutathione S-transferase omega 2 [Source:HGNC Symbol;Acc:HGNC:23064]	hsa-miR-769-5p	Platinum drug resistance	0.0198085
ko01524	ENST00000646415	ENSG00000095002	MSH2	mutS homolog 2 [Source:HGNC Symbol;Acc:HGNC:7325]	hsa-miR-769-5p	Platinum drug resistance	0.0198085
ko01524	ENST00000263826	ENSG00000117020	AKT3	AKT serine/threonine kinase 3 [Source:HGNC Symbol;Acc:HGNC:393]	hsa-miR-769-5p	Platinum drug resistance	0.0198085
ko01524	ENST00000366539	ENSG00000117020	AKT3	AKT serine/threonine kinase 3 [Source:HGNC Symbol;Acc:HGNC:393]	hsa-miR-769-5p	Platinum drug resistance	0.0198085
ko00010	ENST00000290573	ENSG00000159399	HK2	hexokinase 2 [Source:HGNC Symbol;Acc:HGNC:4923]	hsa-miR-769-5p	Glycolysis / Gluconeogenesis	0.0198189
ko00010	ENST00000409174	ENSG00000159399	HK2	hexokinase 2 [Source:HGNC Symbol;Acc:HGNC:4923]	hsa-miR-769-5p	Glycolysis / Gluconeogenesis	0.0198189
ko00010	ENST00000292432	ENSG00000160883	HK3	hexokinase 3 [Source:HGNC Symbol;Acc:HGNC:4925]	hsa-miR-769-5p	Glycolysis / Gluconeogenesis	0.0198189
ko05162	ENST00000360661	ENSG00000030110	BAK1	BCL2 antagonist/killer 1 [Source:HGNC Symbol;Acc:HGNC:949]	hsa-miR-769-5p	Measles	0.0205473
ko05162	ENST00000374467	ENSG00000030110	BAK1	BCL2 antagonist/killer 1 [Source:HGNC Symbol;Acc:HGNC:949]	hsa-miR-769-5p	Measles	0.0205473
ko05162	ENST00000442998	ENSG00000030110	BAK1	BCL2 antagonist/killer 1 [Source:HGNC Symbol;Acc:HGNC:949]	hsa-miR-769-5p	Measles	0.0205473
ko05162	ENST00000343111	ENSG00000050748	MAPK9	mitogen-activated protein kinase 9 [Source:HGNC Symbol;Acc:HGNC:6886]	hsa-miR-769-5p	Measles	0.0205473
ko05162	ENST00000393360	ENSG00000050748	MAPK9	mitogen-activated protein kinase 9 [Source:HGNC Symbol;Acc:HGNC:6886]	hsa-miR-769-5p	Measles	0.0205473
ko05162	ENST00000452135	ENSG00000050748	MAPK9	mitogen-activated protein kinase 9 [Source:HGNC Symbol;Acc:HGNC:6886]	hsa-miR-769-5p	Measles	0.0205473
ko05162	ENST00000455781	ENSG00000050748	MAPK9	mitogen-activated protein kinase 9 [Source:HGNC Symbol;Acc:HGNC:6886]	hsa-miR-769-5p	Measles	0.0205473
ko05162	ENST00000264235	ENSG00000082701	GSK3B	glycogen synthase kinase 3 beta [Source:HGNC Symbol;Acc:HGNC:4617]	hsa-miR-769-5p	Measles	0.0205473
ko05162	ENST00000202917	ENSG00000089127	OAS1	2'-5'-oligoadenylate synthetase 1 [Source:HGNC Symbol;Acc:HGNC:8086]	hsa-miR-769-5p	Measles	0.0205473
ko05162	ENST00000458235	ENSG00000105639	JAK3	Janus kinase 3 [Source:HGNC Symbol;Acc:HGNC:6193]	hsa-miR-769-5p	Measles	0.0205473
ko05162	ENST00000527670	ENSG00000105639	JAK3	Janus kinase 3 [Source:HGNC Symbol;Acc:HGNC:6193]	hsa-miR-769-5p	Measles	0.0205473
ko05162	ENST00000360332	ENSG00000107643	MAPK8	mitogen-activated protein kinase 8 [Source:HGNC Symbol;Acc:HGNC:6881]	hsa-miR-769-5p	Measles	0.0205473
ko05162	ENST00000374176	ENSG00000107643	MAPK8	mitogen-activated protein kinase 8 [Source:HGNC Symbol;Acc:HGNC:6881]	hsa-miR-769-5p	Measles	0.0205473
ko05162	ENST00000374179	ENSG00000107643	MAPK8	mitogen-activated protein kinase 8 [Source:HGNC Symbol;Acc:HGNC:6881]	hsa-miR-769-5p	Measles	0.0205473
ko05162	ENST00000374182	ENSG00000107643	MAPK8	mitogen-activated protein kinase 8 [Source:HGNC Symbol;Acc:HGNC:6881]	hsa-miR-769-5p	Measles	0.0205473
ko05162	ENST00000374189	ENSG00000107643	MAPK8	mitogen-activated protein kinase 8 [Source:HGNC Symbol;Acc:HGNC:6881]	hsa-miR-769-5p	Measles	0.0205473
ko05162	ENST00000395611	ENSG00000107643	MAPK8	mitogen-activated protein kinase 8 [Source:HGNC Symbol;Acc:HGNC:6881]	hsa-miR-769-5p	Measles	0.0205473
ko05162	ENST00000652569	ENSG00000109320	NFKB1	nuclear factor kappa B subunit 1 [Source:HGNC Symbol;Acc:HGNC:7794]	hsa-miR-769-5p	Measles	0.0205473
ko05162	ENST00000452281	ENSG00000115415	STAT1	signal transducer and activator of transcription 1 [Source:HGNC Symbol;Acc:HGNC:11362]	hsa-miR-769-5p	Measles	0.0205473
ko05162	ENST00000540176	ENSG00000115415	STAT1	signal transducer and activator of transcription 1 [Source:HGNC Symbol;Acc:HGNC:11362]	hsa-miR-769-5p	Measles	0.0205473
ko05162	ENST00000263826	ENSG00000117020	AKT3	AKT serine/threonine kinase 3 [Source:HGNC Symbol;Acc:HGNC:393]	hsa-miR-769-5p	Measles	0.0205473
ko05162	ENST00000366539	ENSG00000117020	AKT3	AKT serine/threonine kinase 3 [Source:HGNC Symbol;Acc:HGNC:393]	hsa-miR-769-5p	Measles	0.0205473
ko05162	ENST00000555357	ENSG00000123374	CDK2	cyclin dependent kinase 2 [Source:HGNC Symbol;Acc:HGNC:1771]	hsa-miR-769-5p	Measles	0.0205473
ko05162	ENST00000555408	ENSG00000123374	CDK2	cyclin dependent kinase 2 [Source:HGNC Symbol;Acc:HGNC:1771]	hsa-miR-769-5p	Measles	0.0205473
ko05162	ENST00000256383	ENSG00000134001	EIF2S1	eukaryotic translation initiation factor 2 subunit alpha [Source:HGNC Symbol;Acc:HGNC:3265]	hsa-miR-769-5p	Measles	0.0205473
ko05162	ENST00000270139	ENSG00000142166	IFNAR1	interferon alpha and beta receptor subunit 1 [Source:HGNC Symbol;Acc:HGNC:5432]	hsa-miR-769-5p	Measles	0.0205473
ko05162	ENST00000314128	ENSG00000170581	STAT2	signal transducer and activator of transcription 2 [Source:HGNC Symbol;Acc:HGNC:11363]	hsa-miR-769-5p	Measles	0.0205473
ko05162	ENST00000651915	ENSG00000170581	STAT2	signal transducer and activator of transcription 2 [Source:HGNC Symbol;Acc:HGNC:11363]	hsa-miR-769-5p	Measles	0.0205473
ko05162	ENST00000652624	ENSG00000170581	STAT2	signal transducer and activator of transcription 2 [Source:HGNC Symbol;Acc:HGNC:11363]	hsa-miR-769-5p	Measles	0.0205473
ko04922	ENST00000287878	ENSG00000106617	PRKAG2	protein kinase AMP-activated non-catalytic subunit gamma 2 [Source:HGNC Symbol;Acc:HGNC:9386]	hsa-miR-769-5p	Glucagon signaling pathway	0.0214817
ko04922	ENST00000418337	ENSG00000106617	PRKAG2	protein kinase AMP-activated non-catalytic subunit gamma 2 [Source:HGNC Symbol;Acc:HGNC:9386]	hsa-miR-769-5p	Glucagon signaling pathway	0.0214817
ko04922	ENST00000476632	ENSG00000106617	PRKAG2	protein kinase AMP-activated non-catalytic subunit gamma 2 [Source:HGNC Symbol;Acc:HGNC:9386]	hsa-miR-769-5p	Glucagon signaling pathway	0.0214817
ko04922	ENST00000492843	ENSG00000106617	PRKAG2	protein kinase AMP-activated non-catalytic subunit gamma 2 [Source:HGNC Symbol;Acc:HGNC:9386]	hsa-miR-769-5p	Glucagon signaling pathway	0.0214817
ko04922	ENST00000650858	ENSG00000106617	PRKAG2	protein kinase AMP-activated non-catalytic subunit gamma 2 [Source:HGNC Symbol;Acc:HGNC:9386]	hsa-miR-769-5p	Glucagon signaling pathway	0.0214817
ko04922	ENST00000651378	ENSG00000106617	PRKAG2	protein kinase AMP-activated non-catalytic subunit gamma 2 [Source:HGNC Symbol;Acc:HGNC:9386]	hsa-miR-769-5p	Glucagon signaling pathway	0.0214817
ko04922	ENST00000651764	ENSG00000106617	PRKAG2	protein kinase AMP-activated non-catalytic subunit gamma 2 [Source:HGNC Symbol;Acc:HGNC:9386]	hsa-miR-769-5p	Glucagon signaling pathway	0.0214817
ko04922	ENST00000651836	ENSG00000106617	PRKAG2	protein kinase AMP-activated non-catalytic subunit gamma 2 [Source:HGNC Symbol;Acc:HGNC:9386]	hsa-miR-769-5p	Glucagon signaling pathway	0.0214817
ko04922	ENST00000652159	ENSG00000106617	PRKAG2	protein kinase AMP-activated non-catalytic subunit gamma 2 [Source:HGNC Symbol;Acc:HGNC:9386]	hsa-miR-769-5p	Glucagon signaling pathway	0.0214817
ko04922	ENST00000263826	ENSG00000117020	AKT3	AKT serine/threonine kinase 3 [Source:HGNC Symbol;Acc:HGNC:393]	hsa-miR-769-5p	Glucagon signaling pathway	0.0214817
ko04922	ENST00000366539	ENSG00000117020	AKT3	AKT serine/threonine kinase 3 [Source:HGNC Symbol;Acc:HGNC:393]	hsa-miR-769-5p	Glucagon signaling pathway	0.0214817
ko04922	ENST00000397128	ENSG00000132356	PRKAA1	protein kinase AMP-activated catalytic subunit alpha 1 [Source:HGNC Symbol;Acc:HGNC:9376]	hsa-miR-769-5p	Glucagon signaling pathway	0.0214817
ko05414	ENST00000498288	ENSG00000138031	ADCY3	adenylate cyclase 3 [Source:HGNC Symbol;Acc:HGNC:234]	hsa-miR-769-5p	Dilated cardiomyopathy (DCM)	0.022106
ko05414	ENST00000606682	ENSG00000138031	ADCY3	adenylate cyclase 3 [Source:HGNC Symbol;Acc:HGNC:234]	hsa-miR-769-5p	Dilated cardiomyopathy (DCM)	0.022106
ko05414	ENST00000610733	ENSG00000140416	TPM1	tropomyosin 1 [Source:HGNC Symbol;Acc:HGNC:12010]	hsa-miR-769-5p	Dilated cardiomyopathy (DCM)	0.022106
ko05414	ENST00000382722	ENSG00000151062	CACNA2D4	calcium voltage-gated channel auxiliary subunit alpha2delta 4 [Source:HGNC Symbol;Acc:HGNC:20202]	hsa-miR-769-5p	Dilated cardiomyopathy (DCM)	0.022106
ko05414	ENST00000444595	ENSG00000151062	CACNA2D4	calcium voltage-gated channel auxiliary subunit alpha2delta 4 [Source:HGNC Symbol;Acc:HGNC:20202]	hsa-miR-769-5p	Dilated cardiomyopathy (DCM)	0.022106
ko05414	ENST00000537784	ENSG00000151062	CACNA2D4	calcium voltage-gated channel auxiliary subunit alpha2delta 4 [Source:HGNC Symbol;Acc:HGNC:20202]	hsa-miR-769-5p	Dilated cardiomyopathy (DCM)	0.022106
ko05414	ENST00000538450	ENSG00000151062	CACNA2D4	calcium voltage-gated channel auxiliary subunit alpha2delta 4 [Source:HGNC Symbol;Acc:HGNC:20202]	hsa-miR-769-5p	Dilated cardiomyopathy (DCM)	0.022106
ko05414	ENST00000545595	ENSG00000151062	CACNA2D4	calcium voltage-gated channel auxiliary subunit alpha2delta 4 [Source:HGNC Symbol;Acc:HGNC:20202]	hsa-miR-769-5p	Dilated cardiomyopathy (DCM)	0.022106
ko05414	ENST00000587995	ENSG00000151062	CACNA2D4	calcium voltage-gated channel auxiliary subunit alpha2delta 4 [Source:HGNC Symbol;Acc:HGNC:20202]	hsa-miR-769-5p	Dilated cardiomyopathy (DCM)	0.022106
ko05414	ENST00000308775	ENSG00000173402	DAG1	dystroglycan 1 [Source:HGNC Symbol;Acc:HGNC:2666]	hsa-miR-769-5p	Dilated cardiomyopathy (DCM)	0.022106
ko05414	ENST00000515359	ENSG00000173402	DAG1	dystroglycan 1 [Source:HGNC Symbol;Acc:HGNC:2666]	hsa-miR-769-5p	Dilated cardiomyopathy (DCM)	0.022106
ko05414	ENST00000538711	ENSG00000173402	DAG1	dystroglycan 1 [Source:HGNC Symbol;Acc:HGNC:2666]	hsa-miR-769-5p	Dilated cardiomyopathy (DCM)	0.022106
ko05414	ENST00000539901	ENSG00000173402	DAG1	dystroglycan 1 [Source:HGNC Symbol;Acc:HGNC:2666]	hsa-miR-769-5p	Dilated cardiomyopathy (DCM)	0.022106
ko05414	ENST00000541308	ENSG00000173402	DAG1	dystroglycan 1 [Source:HGNC Symbol;Acc:HGNC:2666]	hsa-miR-769-5p	Dilated cardiomyopathy (DCM)	0.022106
ko05414	ENST00000545947	ENSG00000173402	DAG1	dystroglycan 1 [Source:HGNC Symbol;Acc:HGNC:2666]	hsa-miR-769-5p	Dilated cardiomyopathy (DCM)	0.022106
ko04510	ENST00000261937	ENSG00000037280	FLT4	fms related tyrosine kinase 4 [Source:HGNC Symbol;Acc:HGNC:3767]	hsa-miR-769-5p	Focal adhesion	0.0225369
ko04510	ENST00000355452	ENSG00000050555	LAMC3	laminin subunit gamma 3 [Source:HGNC Symbol;Acc:HGNC:6494]	hsa-miR-769-5p	Focal adhesion	0.0225369
ko04510	ENST00000343111	ENSG00000050748	MAPK9	mitogen-activated protein kinase 9 [Source:HGNC Symbol;Acc:HGNC:6886]	hsa-miR-769-5p	Focal adhesion	0.0225369
ko04510	ENST00000393360	ENSG00000050748	MAPK9	mitogen-activated protein kinase 9 [Source:HGNC Symbol;Acc:HGNC:6886]	hsa-miR-769-5p	Focal adhesion	0.0225369
ko04510	ENST00000452135	ENSG00000050748	MAPK9	mitogen-activated protein kinase 9 [Source:HGNC Symbol;Acc:HGNC:6886]	hsa-miR-769-5p	Focal adhesion	0.0225369
ko04510	ENST00000455781	ENSG00000050748	MAPK9	mitogen-activated protein kinase 9 [Source:HGNC Symbol;Acc:HGNC:6886]	hsa-miR-769-5p	Focal adhesion	0.0225369
ko04510	ENST00000558480	ENSG00000058335	RASGRF1	Ras protein specific guanine nucleotide releasing factor 1 [Source:HGNC Symbol;Acc:HGNC:9875]	hsa-miR-769-5p	Focal adhesion	0.0225369
ko04510	ENST00000264235	ENSG00000082701	GSK3B	glycogen synthase kinase 3 beta [Source:HGNC Symbol;Acc:HGNC:4617]	hsa-miR-769-5p	Focal adhesion	0.0225369
ko04510	ENST00000354336	ENSG00000099942	CRKL	CRK like proto-oncogene, adaptor protein [Source:HGNC Symbol;Acc:HGNC:2363]	hsa-miR-769-5p	Focal adhesion	0.0225369
ko04510	ENST00000411769	ENSG00000099942	CRKL	CRK like proto-oncogene, adaptor protein [Source:HGNC Symbol;Acc:HGNC:2363]	hsa-miR-769-5p	Focal adhesion	0.0225369
ko04510	ENST00000360332	ENSG00000107643	MAPK8	mitogen-activated protein kinase 8 [Source:HGNC Symbol;Acc:HGNC:6881]	hsa-miR-769-5p	Focal adhesion	0.0225369
ko04510	ENST00000374176	ENSG00000107643	MAPK8	mitogen-activated protein kinase 8 [Source:HGNC Symbol;Acc:HGNC:6881]	hsa-miR-769-5p	Focal adhesion	0.0225369
ko04510	ENST00000374179	ENSG00000107643	MAPK8	mitogen-activated protein kinase 8 [Source:HGNC Symbol;Acc:HGNC:6881]	hsa-miR-769-5p	Focal adhesion	0.0225369
ko04510	ENST00000374182	ENSG00000107643	MAPK8	mitogen-activated protein kinase 8 [Source:HGNC Symbol;Acc:HGNC:6881]	hsa-miR-769-5p	Focal adhesion	0.0225369
ko04510	ENST00000374189	ENSG00000107643	MAPK8	mitogen-activated protein kinase 8 [Source:HGNC Symbol;Acc:HGNC:6881]	hsa-miR-769-5p	Focal adhesion	0.0225369
ko04510	ENST00000395611	ENSG00000107643	MAPK8	mitogen-activated protein kinase 8 [Source:HGNC Symbol;Acc:HGNC:6881]	hsa-miR-769-5p	Focal adhesion	0.0225369
ko04510	ENST00000263826	ENSG00000117020	AKT3	AKT serine/threonine kinase 3 [Source:HGNC Symbol;Acc:HGNC:393]	hsa-miR-769-5p	Focal adhesion	0.0225369
ko04510	ENST00000366539	ENSG00000117020	AKT3	AKT serine/threonine kinase 3 [Source:HGNC Symbol;Acc:HGNC:393]	hsa-miR-769-5p	Focal adhesion	0.0225369
ko04510	ENST00000250559	ENSG00000127314	RAP1B	RAP1B, member of RAS oncogene family [Source:HGNC Symbol;Acc:HGNC:9857]	hsa-miR-769-5p	Focal adhesion	0.0225369
ko04510	ENST00000252699	ENSG00000130402	ACTN4	actinin alpha 4 [Source:HGNC Symbol;Acc:HGNC:166]	hsa-miR-769-5p	Focal adhesion	0.0225369
ko04510	ENST00000440400	ENSG00000130402	ACTN4	actinin alpha 4 [Source:HGNC Symbol;Acc:HGNC:166]	hsa-miR-769-5p	Focal adhesion	0.0225369
ko04510	ENST00000268035	ENSG00000140443	IGF1R	insulin like growth factor 1 receptor [Source:HGNC Symbol;Acc:HGNC:5465]	hsa-miR-769-5p	Focal adhesion	0.0225369
ko04510	ENST00000558762	ENSG00000140443	IGF1R	insulin like growth factor 1 receptor [Source:HGNC Symbol;Acc:HGNC:5465]	hsa-miR-769-5p	Focal adhesion	0.0225369
ko04510	ENST00000649865	ENSG00000140443	IGF1R	insulin like growth factor 1 receptor [Source:HGNC Symbol;Acc:HGNC:5465]	hsa-miR-769-5p	Focal adhesion	0.0225369
ko04510	ENST00000650285	ENSG00000140443	IGF1R	insulin like growth factor 1 receptor [Source:HGNC Symbol;Acc:HGNC:5465]	hsa-miR-769-5p	Focal adhesion	0.0225369
ko04510	ENST00000303531	ENSG00000166501	PRKCB	protein kinase C beta [Source:HGNC Symbol;Acc:HGNC:9395]	hsa-miR-769-5p	Focal adhesion	0.0225369
ko04510	ENST00000643927	ENSG00000166501	PRKCB	protein kinase C beta [Source:HGNC Symbol;Acc:HGNC:9395]	hsa-miR-769-5p	Focal adhesion	0.0225369
ko04510	ENST00000402802	ENSG00000197461	PDGFA	platelet derived growth factor subunit A [Source:HGNC Symbol;Acc:HGNC:8799]	hsa-miR-769-5p	Focal adhesion	0.0225369
ko04510	ENST00000453867	ENSG00000259288	BUB1B-PAK6	BUB1B-PAK6 readthrough [Source:HGNC Symbol;Acc:HGNC:52276]	hsa-miR-769-5p	Focal adhesion	0.0225369
ko04510	ENST00000558658	ENSG00000259288	BUB1B-PAK6	BUB1B-PAK6 readthrough [Source:HGNC Symbol;Acc:HGNC:52276]	hsa-miR-769-5p	Focal adhesion	0.0225369
ko00520	ENST00000374497	ENSG00000117308	GALE	UDP-galactose-4-epimerase [Source:HGNC Symbol;Acc:HGNC:4116]	hsa-miR-769-5p	Amino sugar and nucleotide sugar metabolism	0.0229411
ko00520	ENST00000456977	ENSG00000117308	GALE	UDP-galactose-4-epimerase [Source:HGNC Symbol;Acc:HGNC:4116]	hsa-miR-769-5p	Amino sugar and nucleotide sugar metabolism	0.0229411
ko00520	ENST00000617979	ENSG00000117308	GALE	UDP-galactose-4-epimerase [Source:HGNC Symbol;Acc:HGNC:4116]	hsa-miR-769-5p	Amino sugar and nucleotide sugar metabolism	0.0229411
ko00520	ENST00000290573	ENSG00000159399	HK2	hexokinase 2 [Source:HGNC Symbol;Acc:HGNC:4923]	hsa-miR-769-5p	Amino sugar and nucleotide sugar metabolism	0.0229411
ko00520	ENST00000409174	ENSG00000159399	HK2	hexokinase 2 [Source:HGNC Symbol;Acc:HGNC:4923]	hsa-miR-769-5p	Amino sugar and nucleotide sugar metabolism	0.0229411
ko00520	ENST00000292432	ENSG00000160883	HK3	hexokinase 3 [Source:HGNC Symbol;Acc:HGNC:4925]	hsa-miR-769-5p	Amino sugar and nucleotide sugar metabolism	0.0229411
ko00520	ENST00000352410	ENSG00000178802	MPI	mannose phosphate isomerase [Source:HGNC Symbol;Acc:HGNC:7216]	hsa-miR-769-5p	Amino sugar and nucleotide sugar metabolism	0.0229411
ko05226	ENST00000360661	ENSG00000030110	BAK1	BCL2 antagonist/killer 1 [Source:HGNC Symbol;Acc:HGNC:949]	hsa-miR-769-5p	Gastric cancer	0.0233454
ko05226	ENST00000374467	ENSG00000030110	BAK1	BCL2 antagonist/killer 1 [Source:HGNC Symbol;Acc:HGNC:949]	hsa-miR-769-5p	Gastric cancer	0.0233454
ko05226	ENST00000442998	ENSG00000030110	BAK1	BCL2 antagonist/killer 1 [Source:HGNC Symbol;Acc:HGNC:949]	hsa-miR-769-5p	Gastric cancer	0.0233454
ko05226	ENST00000566510	ENSG00000039068	CDH1	cadherin 1 [Source:HGNC Symbol;Acc:HGNC:1748]	hsa-miR-769-5p	Gastric cancer	0.0233454
ko05226	ENST00000302763	ENSG00000044115	CTNNA1	catenin alpha 1 [Source:HGNC Symbol;Acc:HGNC:2509]	hsa-miR-769-5p	Gastric cancer	0.0233454
ko05226	ENST00000518825	ENSG00000044115	CTNNA1	catenin alpha 1 [Source:HGNC Symbol;Acc:HGNC:2509]	hsa-miR-769-5p	Gastric cancer	0.0233454
ko05226	ENST00000540387	ENSG00000044115	CTNNA1	catenin alpha 1 [Source:HGNC Symbol;Acc:HGNC:2509]	hsa-miR-769-5p	Gastric cancer	0.0233454
ko05226	ENST00000627109	ENSG00000044115	CTNNA1	catenin alpha 1 [Source:HGNC Symbol;Acc:HGNC:2509]	hsa-miR-769-5p	Gastric cancer	0.0233454
ko05226	ENST00000168712	ENSG00000075388	FGF4	fibroblast growth factor 4 [Source:HGNC Symbol;Acc:HGNC:3682]	hsa-miR-769-5p	Gastric cancer	0.0233454
ko05226	ENST00000264235	ENSG00000082701	GSK3B	glycogen synthase kinase 3 beta [Source:HGNC Symbol;Acc:HGNC:4617]	hsa-miR-769-5p	Gastric cancer	0.0233454
ko05226	ENST00000240093	ENSG00000104290	FZD3	frizzled class receptor 3 [Source:HGNC Symbol;Acc:HGNC:4041]	hsa-miR-769-5p	Gastric cancer	0.0233454
ko05226	ENST00000537916	ENSG00000104290	FZD3	frizzled class receptor 3 [Source:HGNC Symbol;Acc:HGNC:4041]	hsa-miR-769-5p	Gastric cancer	0.0233454
ko05226	ENST00000263826	ENSG00000117020	AKT3	AKT serine/threonine kinase 3 [Source:HGNC Symbol;Acc:HGNC:393]	hsa-miR-769-5p	Gastric cancer	0.0233454
ko05226	ENST00000366539	ENSG00000117020	AKT3	AKT serine/threonine kinase 3 [Source:HGNC Symbol;Acc:HGNC:393]	hsa-miR-769-5p	Gastric cancer	0.0233454
ko05226	ENST00000555357	ENSG00000123374	CDK2	cyclin dependent kinase 2 [Source:HGNC Symbol;Acc:HGNC:1771]	hsa-miR-769-5p	Gastric cancer	0.0233454
ko05226	ENST00000555408	ENSG00000123374	CDK2	cyclin dependent kinase 2 [Source:HGNC Symbol;Acc:HGNC:1771]	hsa-miR-769-5p	Gastric cancer	0.0233454
ko05226	ENST00000285018	ENSG00000154764	WNT7A	Wnt family member 7A [Source:HGNC Symbol;Acc:HGNC:12786]	hsa-miR-769-5p	Gastric cancer	0.0233454
ko05226	ENST00000295417	ENSG00000163251	FZD5	frizzled class receptor 5 [Source:HGNC Symbol;Acc:HGNC:4043]	hsa-miR-769-5p	Gastric cancer	0.0233454
ko05226	ENST00000327367	ENSG00000166949	SMAD3	SMAD family member 3 [Source:HGNC Symbol;Acc:HGNC:6769]	hsa-miR-769-5p	Gastric cancer	0.0233454
ko05226	ENST00000262160	ENSG00000175387	SMAD2	SMAD family member 2 [Source:HGNC Symbol;Acc:HGNC:6768]	hsa-miR-769-5p	Gastric cancer	0.0233454
ko05226	ENST00000356825	ENSG00000175387	SMAD2	SMAD family member 2 [Source:HGNC Symbol;Acc:HGNC:6768]	hsa-miR-769-5p	Gastric cancer	0.0233454
ko05226	ENST00000402690	ENSG00000175387	SMAD2	SMAD family member 2 [Source:HGNC Symbol;Acc:HGNC:6768]	hsa-miR-769-5p	Gastric cancer	0.0233454
ko05226	ENST00000586040	ENSG00000175387	SMAD2	SMAD family member 2 [Source:HGNC Symbol;Acc:HGNC:6768]	hsa-miR-769-5p	Gastric cancer	0.0233454
ko00670	ENST00000220058	ENSG00000103707	MTFMT	mitochondrial methionyl-tRNA formyltransferase [Source:HGNC Symbol;Acc:HGNC:29666]	hsa-miR-769-5p	One carbon pool by folate	0.0234632
ko05221	ENST00000652569	ENSG00000109320	NFKB1	nuclear factor kappa B subunit 1 [Source:HGNC Symbol;Acc:HGNC:7794]	hsa-miR-769-5p	Acute myeloid leukemia	0.024183
ko05221	ENST00000263826	ENSG00000117020	AKT3	AKT serine/threonine kinase 3 [Source:HGNC Symbol;Acc:HGNC:393]	hsa-miR-769-5p	Acute myeloid leukemia	0.024183
ko05221	ENST00000366539	ENSG00000117020	AKT3	AKT serine/threonine kinase 3 [Source:HGNC Symbol;Acc:HGNC:393]	hsa-miR-769-5p	Acute myeloid leukemia	0.024183
ko05221	ENST00000300305	ENSG00000159216	RUNX1	runt related transcription factor 1 [Source:HGNC Symbol;Acc:HGNC:10471]	hsa-miR-769-5p	Acute myeloid leukemia	0.024183
ko05221	ENST00000344691	ENSG00000159216	RUNX1	runt related transcription factor 1 [Source:HGNC Symbol;Acc:HGNC:10471]	hsa-miR-769-5p	Acute myeloid leukemia	0.024183
ko05221	ENST00000437180	ENSG00000159216	RUNX1	runt related transcription factor 1 [Source:HGNC Symbol;Acc:HGNC:10471]	hsa-miR-769-5p	Acute myeloid leukemia	0.024183
ko04211	ENST00000636437	ENSG00000057663	ATG5	autophagy related 5 [Source:HGNC Symbol;Acc:HGNC:589]	hsa-miR-769-5p	Longevity regulating pathway	0.0255447
ko04211	ENST00000471143	ENSG00000103197	TSC2	TSC complex subunit 2 [Source:HGNC Symbol;Acc:HGNC:12363]	hsa-miR-769-5p	Longevity regulating pathway	0.0255447
ko04211	ENST00000483020	ENSG00000103197	TSC2	TSC complex subunit 2 [Source:HGNC Symbol;Acc:HGNC:12363]	hsa-miR-769-5p	Longevity regulating pathway	0.0255447
ko04211	ENST00000644417	ENSG00000103197	TSC2	TSC complex subunit 2 [Source:HGNC Symbol;Acc:HGNC:12363]	hsa-miR-769-5p	Longevity regulating pathway	0.0255447
ko04211	ENST00000287878	ENSG00000106617	PRKAG2	protein kinase AMP-activated non-catalytic subunit gamma 2 [Source:HGNC Symbol;Acc:HGNC:9386]	hsa-miR-769-5p	Longevity regulating pathway	0.0255447
ko04211	ENST00000418337	ENSG00000106617	PRKAG2	protein kinase AMP-activated non-catalytic subunit gamma 2 [Source:HGNC Symbol;Acc:HGNC:9386]	hsa-miR-769-5p	Longevity regulating pathway	0.0255447
ko04211	ENST00000476632	ENSG00000106617	PRKAG2	protein kinase AMP-activated non-catalytic subunit gamma 2 [Source:HGNC Symbol;Acc:HGNC:9386]	hsa-miR-769-5p	Longevity regulating pathway	0.0255447
ko04211	ENST00000492843	ENSG00000106617	PRKAG2	protein kinase AMP-activated non-catalytic subunit gamma 2 [Source:HGNC Symbol;Acc:HGNC:9386]	hsa-miR-769-5p	Longevity regulating pathway	0.0255447
ko04211	ENST00000650858	ENSG00000106617	PRKAG2	protein kinase AMP-activated non-catalytic subunit gamma 2 [Source:HGNC Symbol;Acc:HGNC:9386]	hsa-miR-769-5p	Longevity regulating pathway	0.0255447
ko04211	ENST00000651378	ENSG00000106617	PRKAG2	protein kinase AMP-activated non-catalytic subunit gamma 2 [Source:HGNC Symbol;Acc:HGNC:9386]	hsa-miR-769-5p	Longevity regulating pathway	0.0255447
ko04211	ENST00000651764	ENSG00000106617	PRKAG2	protein kinase AMP-activated non-catalytic subunit gamma 2 [Source:HGNC Symbol;Acc:HGNC:9386]	hsa-miR-769-5p	Longevity regulating pathway	0.0255447
ko04211	ENST00000651836	ENSG00000106617	PRKAG2	protein kinase AMP-activated non-catalytic subunit gamma 2 [Source:HGNC Symbol;Acc:HGNC:9386]	hsa-miR-769-5p	Longevity regulating pathway	0.0255447
ko04211	ENST00000652159	ENSG00000106617	PRKAG2	protein kinase AMP-activated non-catalytic subunit gamma 2 [Source:HGNC Symbol;Acc:HGNC:9386]	hsa-miR-769-5p	Longevity regulating pathway	0.0255447
ko04211	ENST00000652569	ENSG00000109320	NFKB1	nuclear factor kappa B subunit 1 [Source:HGNC Symbol;Acc:HGNC:7794]	hsa-miR-769-5p	Longevity regulating pathway	0.0255447
ko04211	ENST00000538183	ENSG00000112096	SOD2	superoxide dismutase 2 [Source:HGNC Symbol;Acc:HGNC:11180]	hsa-miR-769-5p	Longevity regulating pathway	0.0255447
ko04211	ENST00000263826	ENSG00000117020	AKT3	AKT serine/threonine kinase 3 [Source:HGNC Symbol;Acc:HGNC:393]	hsa-miR-769-5p	Longevity regulating pathway	0.0255447
ko04211	ENST00000366539	ENSG00000117020	AKT3	AKT serine/threonine kinase 3 [Source:HGNC Symbol;Acc:HGNC:393]	hsa-miR-769-5p	Longevity regulating pathway	0.0255447
ko04211	ENST00000397128	ENSG00000132356	PRKAA1	protein kinase AMP-activated catalytic subunit alpha 1 [Source:HGNC Symbol;Acc:HGNC:9376]	hsa-miR-769-5p	Longevity regulating pathway	0.0255447
ko04211	ENST00000498288	ENSG00000138031	ADCY3	adenylate cyclase 3 [Source:HGNC Symbol;Acc:HGNC:234]	hsa-miR-769-5p	Longevity regulating pathway	0.0255447
ko04211	ENST00000606682	ENSG00000138031	ADCY3	adenylate cyclase 3 [Source:HGNC Symbol;Acc:HGNC:234]	hsa-miR-769-5p	Longevity regulating pathway	0.0255447
ko04211	ENST00000268035	ENSG00000140443	IGF1R	insulin like growth factor 1 receptor [Source:HGNC Symbol;Acc:HGNC:5465]	hsa-miR-769-5p	Longevity regulating pathway	0.0255447
ko04211	ENST00000558762	ENSG00000140443	IGF1R	insulin like growth factor 1 receptor [Source:HGNC Symbol;Acc:HGNC:5465]	hsa-miR-769-5p	Longevity regulating pathway	0.0255447
ko04211	ENST00000649865	ENSG00000140443	IGF1R	insulin like growth factor 1 receptor [Source:HGNC Symbol;Acc:HGNC:5465]	hsa-miR-769-5p	Longevity regulating pathway	0.0255447
ko04211	ENST00000650285	ENSG00000140443	IGF1R	insulin like growth factor 1 receptor [Source:HGNC Symbol;Acc:HGNC:5465]	hsa-miR-769-5p	Longevity regulating pathway	0.0255447
ko04211	ENST00000642646	ENSG00000165699	TSC1	TSC complex subunit 1 [Source:HGNC Symbol;Acc:HGNC:12362]	hsa-miR-769-5p	Longevity regulating pathway	0.0255447
ko04211	ENST00000642745	ENSG00000165699	TSC1	TSC complex subunit 1 [Source:HGNC Symbol;Acc:HGNC:12362]	hsa-miR-769-5p	Longevity regulating pathway	0.0255447
ko04211	ENST00000645150	ENSG00000165699	TSC1	TSC complex subunit 1 [Source:HGNC Symbol;Acc:HGNC:12362]	hsa-miR-769-5p	Longevity regulating pathway	0.0255447
ko04914	ENST00000343111	ENSG00000050748	MAPK9	mitogen-activated protein kinase 9 [Source:HGNC Symbol;Acc:HGNC:6886]	hsa-miR-769-5p	Progesterone-mediated oocyte maturation	0.0255447
ko04914	ENST00000393360	ENSG00000050748	MAPK9	mitogen-activated protein kinase 9 [Source:HGNC Symbol;Acc:HGNC:6886]	hsa-miR-769-5p	Progesterone-mediated oocyte maturation	0.0255447
ko04914	ENST00000452135	ENSG00000050748	MAPK9	mitogen-activated protein kinase 9 [Source:HGNC Symbol;Acc:HGNC:6886]	hsa-miR-769-5p	Progesterone-mediated oocyte maturation	0.0255447
ko04914	ENST00000455781	ENSG00000050748	MAPK9	mitogen-activated protein kinase 9 [Source:HGNC Symbol;Acc:HGNC:6886]	hsa-miR-769-5p	Progesterone-mediated oocyte maturation	0.0255447
ko04914	ENST00000369851	ENSG00000065135	GNAI3	G protein subunit alpha i3 [Source:HGNC Symbol;Acc:HGNC:4387]	hsa-miR-769-5p	Progesterone-mediated oocyte maturation	0.0255447
ko04914	ENST00000176763	ENSG00000072786	STK10	serine/threonine kinase 10 [Source:HGNC Symbol;Acc:HGNC:11388]	hsa-miR-769-5p	Progesterone-mediated oocyte maturation	0.0255447
ko04914	ENST00000360332	ENSG00000107643	MAPK8	mitogen-activated protein kinase 8 [Source:HGNC Symbol;Acc:HGNC:6881]	hsa-miR-769-5p	Progesterone-mediated oocyte maturation	0.0255447
ko04914	ENST00000374176	ENSG00000107643	MAPK8	mitogen-activated protein kinase 8 [Source:HGNC Symbol;Acc:HGNC:6881]	hsa-miR-769-5p	Progesterone-mediated oocyte maturation	0.0255447
ko04914	ENST00000374179	ENSG00000107643	MAPK8	mitogen-activated protein kinase 8 [Source:HGNC Symbol;Acc:HGNC:6881]	hsa-miR-769-5p	Progesterone-mediated oocyte maturation	0.0255447
ko04914	ENST00000374182	ENSG00000107643	MAPK8	mitogen-activated protein kinase 8 [Source:HGNC Symbol;Acc:HGNC:6881]	hsa-miR-769-5p	Progesterone-mediated oocyte maturation	0.0255447
ko04914	ENST00000374189	ENSG00000107643	MAPK8	mitogen-activated protein kinase 8 [Source:HGNC Symbol;Acc:HGNC:6881]	hsa-miR-769-5p	Progesterone-mediated oocyte maturation	0.0255447
ko04914	ENST00000395611	ENSG00000107643	MAPK8	mitogen-activated protein kinase 8 [Source:HGNC Symbol;Acc:HGNC:6881]	hsa-miR-769-5p	Progesterone-mediated oocyte maturation	0.0255447
ko04914	ENST00000491957	ENSG00000112062	MAPK14	mitogen-activated protein kinase 14 [Source:HGNC Symbol;Acc:HGNC:6876]	hsa-miR-769-5p	Progesterone-mediated oocyte maturation	0.0255447
ko04914	ENST00000263826	ENSG00000117020	AKT3	AKT serine/threonine kinase 3 [Source:HGNC Symbol;Acc:HGNC:393]	hsa-miR-769-5p	Progesterone-mediated oocyte maturation	0.0255447
ko04914	ENST00000366539	ENSG00000117020	AKT3	AKT serine/threonine kinase 3 [Source:HGNC Symbol;Acc:HGNC:393]	hsa-miR-769-5p	Progesterone-mediated oocyte maturation	0.0255447
ko04914	ENST00000555357	ENSG00000123374	CDK2	cyclin dependent kinase 2 [Source:HGNC Symbol;Acc:HGNC:1771]	hsa-miR-769-5p	Progesterone-mediated oocyte maturation	0.0255447
ko04914	ENST00000555408	ENSG00000123374	CDK2	cyclin dependent kinase 2 [Source:HGNC Symbol;Acc:HGNC:1771]	hsa-miR-769-5p	Progesterone-mediated oocyte maturation	0.0255447
ko04914	ENST00000647672	ENSG00000127955	GNAI1	G protein subunit alpha i1 [Source:HGNC Symbol;Acc:HGNC:4384]	hsa-miR-769-5p	Progesterone-mediated oocyte maturation	0.0255447
ko04914	ENST00000498288	ENSG00000138031	ADCY3	adenylate cyclase 3 [Source:HGNC Symbol;Acc:HGNC:234]	hsa-miR-769-5p	Progesterone-mediated oocyte maturation	0.0255447
ko04914	ENST00000606682	ENSG00000138031	ADCY3	adenylate cyclase 3 [Source:HGNC Symbol;Acc:HGNC:234]	hsa-miR-769-5p	Progesterone-mediated oocyte maturation	0.0255447
ko04914	ENST00000268035	ENSG00000140443	IGF1R	insulin like growth factor 1 receptor [Source:HGNC Symbol;Acc:HGNC:5465]	hsa-miR-769-5p	Progesterone-mediated oocyte maturation	0.0255447
ko04914	ENST00000558762	ENSG00000140443	IGF1R	insulin like growth factor 1 receptor [Source:HGNC Symbol;Acc:HGNC:5465]	hsa-miR-769-5p	Progesterone-mediated oocyte maturation	0.0255447
ko04914	ENST00000649865	ENSG00000140443	IGF1R	insulin like growth factor 1 receptor [Source:HGNC Symbol;Acc:HGNC:5465]	hsa-miR-769-5p	Progesterone-mediated oocyte maturation	0.0255447
ko04914	ENST00000650285	ENSG00000140443	IGF1R	insulin like growth factor 1 receptor [Source:HGNC Symbol;Acc:HGNC:5465]	hsa-miR-769-5p	Progesterone-mediated oocyte maturation	0.0255447
ko04914	ENST00000316629	ENSG00000170312	CDK1	cyclin dependent kinase 1 [Source:HGNC Symbol;Acc:HGNC:1722]	hsa-miR-769-5p	Progesterone-mediated oocyte maturation	0.0255447
ko04914	ENST00000373809	ENSG00000170312	CDK1	cyclin dependent kinase 1 [Source:HGNC Symbol;Acc:HGNC:1722]	hsa-miR-769-5p	Progesterone-mediated oocyte maturation	0.0255447
ko04914	ENST00000395284	ENSG00000170312	CDK1	cyclin dependent kinase 1 [Source:HGNC Symbol;Acc:HGNC:1722]	hsa-miR-769-5p	Progesterone-mediated oocyte maturation	0.0255447
ko04914	ENST00000448257	ENSG00000170312	CDK1	cyclin dependent kinase 1 [Source:HGNC Symbol;Acc:HGNC:1722]	hsa-miR-769-5p	Progesterone-mediated oocyte maturation	0.0255447
ko04914	ENST00000614696	ENSG00000170312	CDK1	cyclin dependent kinase 1 [Source:HGNC Symbol;Acc:HGNC:1722]	hsa-miR-769-5p	Progesterone-mediated oocyte maturation	0.0255447
ko04914	ENST00000330651	ENSG00000185386	MAPK11	mitogen-activated protein kinase 11 [Source:HGNC Symbol;Acc:HGNC:6873]	hsa-miR-769-5p	Progesterone-mediated oocyte maturation	0.0255447
ko04914	ENST00000417877	ENSG00000185386	MAPK11	mitogen-activated protein kinase 11 [Source:HGNC Symbol;Acc:HGNC:6873]	hsa-miR-769-5p	Progesterone-mediated oocyte maturation	0.0255447
ko04914	ENST00000618449	ENSG00000214575	CPEB1	cytoplasmic polyadenylation element binding protein 1 [Source:HGNC Symbol;Acc:HGNC:21744]	hsa-miR-769-5p	Progesterone-mediated oocyte maturation	0.0255447
ko04726	ENST00000369851	ENSG00000065135	GNAI3	G protein subunit alpha i3 [Source:HGNC Symbol;Acc:HGNC:4387]	hsa-miR-769-5p	Serotonergic synapse	0.0304992
ko04726	ENST00000547856	ENSG00000079337	RAPGEF3	Rap guanine nucleotide exchange factor 3 [Source:HGNC Symbol;Acc:HGNC:16629]	hsa-miR-769-5p	Serotonergic synapse	0.0304992
ko04726	ENST00000647672	ENSG00000127955	GNAI1	G protein subunit alpha i1 [Source:HGNC Symbol;Acc:HGNC:4384]	hsa-miR-769-5p	Serotonergic synapse	0.0304992
ko04726	ENST00000277874	ENSG00000148680	HTR7	5-hydroxytryptamine receptor 7 [Source:HGNC Symbol;Acc:HGNC:5302]	hsa-miR-769-5p	Serotonergic synapse	0.0304992
ko04726	ENST00000336152	ENSG00000148680	HTR7	5-hydroxytryptamine receptor 7 [Source:HGNC Symbol;Acc:HGNC:5302]	hsa-miR-769-5p	Serotonergic synapse	0.0304992
ko04726	ENST00000371719	ENSG00000148680	HTR7	5-hydroxytryptamine receptor 7 [Source:HGNC Symbol;Acc:HGNC:5302]	hsa-miR-769-5p	Serotonergic synapse	0.0304992
ko04726	ENST00000555632	ENSG00000166206	GABRB3	gamma-aminobutyric acid type A receptor beta3 subunit [Source:HGNC Symbol;Acc:HGNC:4083]	hsa-miR-769-5p	Serotonergic synapse	0.0304992
ko04726	ENST00000635994	ENSG00000166206	GABRB3	gamma-aminobutyric acid type A receptor beta3 subunit [Source:HGNC Symbol;Acc:HGNC:4083]	hsa-miR-769-5p	Serotonergic synapse	0.0304992
ko04726	ENST00000303531	ENSG00000166501	PRKCB	protein kinase C beta [Source:HGNC Symbol;Acc:HGNC:9395]	hsa-miR-769-5p	Serotonergic synapse	0.0304992
ko04726	ENST00000643927	ENSG00000166501	PRKCB	protein kinase C beta [Source:HGNC Symbol;Acc:HGNC:9395]	hsa-miR-769-5p	Serotonergic synapse	0.0304992
ko04726	ENST00000397272	ENSG00000168907	PLA2G4F	phospholipase A2 group IVF [Source:HGNC Symbol;Acc:HGNC:27396]	hsa-miR-769-5p	Serotonergic synapse	0.0304992
ko00051	ENST00000267814	ENSG00000140263	SORD	sorbitol dehydrogenase [Source:HGNC Symbol;Acc:HGNC:11184]	hsa-miR-769-5p	Fructose and mannose metabolism	0.0320466
ko00051	ENST00000394900	ENSG00000149476	TKFC	triokinase and FMN cyclase [Source:HGNC Symbol;Acc:HGNC:24552]	hsa-miR-769-5p	Fructose and mannose metabolism	0.0320466
ko00051	ENST00000290573	ENSG00000159399	HK2	hexokinase 2 [Source:HGNC Symbol;Acc:HGNC:4923]	hsa-miR-769-5p	Fructose and mannose metabolism	0.0320466
ko00051	ENST00000409174	ENSG00000159399	HK2	hexokinase 2 [Source:HGNC Symbol;Acc:HGNC:4923]	hsa-miR-769-5p	Fructose and mannose metabolism	0.0320466
ko00051	ENST00000292432	ENSG00000160883	HK3	hexokinase 3 [Source:HGNC Symbol;Acc:HGNC:4925]	hsa-miR-769-5p	Fructose and mannose metabolism	0.0320466
ko00051	ENST00000352410	ENSG00000178802	MPI	mannose phosphate isomerase [Source:HGNC Symbol;Acc:HGNC:7216]	hsa-miR-769-5p	Fructose and mannose metabolism	0.0320466
ko01522	ENST00000343111	ENSG00000050748	MAPK9	mitogen-activated protein kinase 9 [Source:HGNC Symbol;Acc:HGNC:6886]	hsa-miR-769-5p	Endocrine resistance	0.0324909
ko01522	ENST00000393360	ENSG00000050748	MAPK9	mitogen-activated protein kinase 9 [Source:HGNC Symbol;Acc:HGNC:6886]	hsa-miR-769-5p	Endocrine resistance	0.0324909
ko01522	ENST00000452135	ENSG00000050748	MAPK9	mitogen-activated protein kinase 9 [Source:HGNC Symbol;Acc:HGNC:6886]	hsa-miR-769-5p	Endocrine resistance	0.0324909
ko01522	ENST00000455781	ENSG00000050748	MAPK9	mitogen-activated protein kinase 9 [Source:HGNC Symbol;Acc:HGNC:6886]	hsa-miR-769-5p	Endocrine resistance	0.0324909
ko01522	ENST00000360332	ENSG00000107643	MAPK8	mitogen-activated protein kinase 8 [Source:HGNC Symbol;Acc:HGNC:6881]	hsa-miR-769-5p	Endocrine resistance	0.0324909
ko01522	ENST00000374176	ENSG00000107643	MAPK8	mitogen-activated protein kinase 8 [Source:HGNC Symbol;Acc:HGNC:6881]	hsa-miR-769-5p	Endocrine resistance	0.0324909
ko01522	ENST00000374179	ENSG00000107643	MAPK8	mitogen-activated protein kinase 8 [Source:HGNC Symbol;Acc:HGNC:6881]	hsa-miR-769-5p	Endocrine resistance	0.0324909
ko01522	ENST00000374182	ENSG00000107643	MAPK8	mitogen-activated protein kinase 8 [Source:HGNC Symbol;Acc:HGNC:6881]	hsa-miR-769-5p	Endocrine resistance	0.0324909
ko01522	ENST00000374189	ENSG00000107643	MAPK8	mitogen-activated protein kinase 8 [Source:HGNC Symbol;Acc:HGNC:6881]	hsa-miR-769-5p	Endocrine resistance	0.0324909
ko01522	ENST00000395611	ENSG00000107643	MAPK8	mitogen-activated protein kinase 8 [Source:HGNC Symbol;Acc:HGNC:6881]	hsa-miR-769-5p	Endocrine resistance	0.0324909
ko01522	ENST00000491957	ENSG00000112062	MAPK14	mitogen-activated protein kinase 14 [Source:HGNC Symbol;Acc:HGNC:6876]	hsa-miR-769-5p	Endocrine resistance	0.0324909
ko01522	ENST00000263826	ENSG00000117020	AKT3	AKT serine/threonine kinase 3 [Source:HGNC Symbol;Acc:HGNC:393]	hsa-miR-769-5p	Endocrine resistance	0.0324909
ko01522	ENST00000366539	ENSG00000117020	AKT3	AKT serine/threonine kinase 3 [Source:HGNC Symbol;Acc:HGNC:393]	hsa-miR-769-5p	Endocrine resistance	0.0324909
ko01522	ENST00000640021	ENSG00000134250	NOTCH2	notch 2 [Source:HGNC Symbol;Acc:HGNC:7882]	hsa-miR-769-5p	Endocrine resistance	0.0324909
ko01522	ENST00000498288	ENSG00000138031	ADCY3	adenylate cyclase 3 [Source:HGNC Symbol;Acc:HGNC:234]	hsa-miR-769-5p	Endocrine resistance	0.0324909
ko01522	ENST00000606682	ENSG00000138031	ADCY3	adenylate cyclase 3 [Source:HGNC Symbol;Acc:HGNC:234]	hsa-miR-769-5p	Endocrine resistance	0.0324909
ko01522	ENST00000268035	ENSG00000140443	IGF1R	insulin like growth factor 1 receptor [Source:HGNC Symbol;Acc:HGNC:5465]	hsa-miR-769-5p	Endocrine resistance	0.0324909
ko01522	ENST00000558762	ENSG00000140443	IGF1R	insulin like growth factor 1 receptor [Source:HGNC Symbol;Acc:HGNC:5465]	hsa-miR-769-5p	Endocrine resistance	0.0324909
ko01522	ENST00000649865	ENSG00000140443	IGF1R	insulin like growth factor 1 receptor [Source:HGNC Symbol;Acc:HGNC:5465]	hsa-miR-769-5p	Endocrine resistance	0.0324909
ko01522	ENST00000650285	ENSG00000140443	IGF1R	insulin like growth factor 1 receptor [Source:HGNC Symbol;Acc:HGNC:5465]	hsa-miR-769-5p	Endocrine resistance	0.0324909
ko01522	ENST00000330651	ENSG00000185386	MAPK11	mitogen-activated protein kinase 11 [Source:HGNC Symbol;Acc:HGNC:6873]	hsa-miR-769-5p	Endocrine resistance	0.0324909
ko01522	ENST00000417877	ENSG00000185386	MAPK11	mitogen-activated protein kinase 11 [Source:HGNC Symbol;Acc:HGNC:6873]	hsa-miR-769-5p	Endocrine resistance	0.0324909
ko04960	ENST00000237305	ENSG00000118515	SGK1	serum/glucocorticoid regulated kinase 1 [Source:HGNC Symbol;Acc:HGNC:10810]	hsa-miR-769-5p	Aldosterone-regulated sodium reabsorption	0.0332757
ko04960	ENST00000367857	ENSG00000118515	SGK1	serum/glucocorticoid regulated kinase 1 [Source:HGNC Symbol;Acc:HGNC:10810]	hsa-miR-769-5p	Aldosterone-regulated sodium reabsorption	0.0332757
ko04960	ENST00000367858	ENSG00000118515	SGK1	serum/glucocorticoid regulated kinase 1 [Source:HGNC Symbol;Acc:HGNC:10810]	hsa-miR-769-5p	Aldosterone-regulated sodium reabsorption	0.0332757
ko04960	ENST00000413996	ENSG00000118515	SGK1	serum/glucocorticoid regulated kinase 1 [Source:HGNC Symbol;Acc:HGNC:10810]	hsa-miR-769-5p	Aldosterone-regulated sodium reabsorption	0.0332757
ko04960	ENST00000528577	ENSG00000118515	SGK1	serum/glucocorticoid regulated kinase 1 [Source:HGNC Symbol;Acc:HGNC:10810]	hsa-miR-769-5p	Aldosterone-regulated sodium reabsorption	0.0332757
ko04960	ENST00000303531	ENSG00000166501	PRKCB	protein kinase C beta [Source:HGNC Symbol;Acc:HGNC:9395]	hsa-miR-769-5p	Aldosterone-regulated sodium reabsorption	0.0332757
ko04960	ENST00000643927	ENSG00000166501	PRKCB	protein kinase C beta [Source:HGNC Symbol;Acc:HGNC:9395]	hsa-miR-769-5p	Aldosterone-regulated sodium reabsorption	0.0332757
ko04720	ENST00000547856	ENSG00000079337	RAPGEF3	Rap guanine nucleotide exchange factor 3 [Source:HGNC Symbol;Acc:HGNC:16629]	hsa-miR-769-5p	Long-term potentiation	0.0354369
ko04720	ENST00000250559	ENSG00000127314	RAP1B	RAP1B, member of RAS oncogene family [Source:HGNC Symbol;Acc:HGNC:9857]	hsa-miR-769-5p	Long-term potentiation	0.0354369
ko04720	ENST00000303531	ENSG00000166501	PRKCB	protein kinase C beta [Source:HGNC Symbol;Acc:HGNC:9395]	hsa-miR-769-5p	Long-term potentiation	0.0354369
ko04720	ENST00000643927	ENSG00000166501	PRKCB	protein kinase C beta [Source:HGNC Symbol;Acc:HGNC:9395]	hsa-miR-769-5p	Long-term potentiation	0.0354369
ko00270	ENST00000355962	ENSG00000198650	TAT	tyrosine aminotransferase [Source:HGNC Symbol;Acc:HGNC:11573]	hsa-miR-769-5p	Cysteine and methionine metabolism	0.0358798
ko05205	ENST00000204517	ENSG00000090447	TFAP4	transcription factor AP-4 [Source:HGNC Symbol;Acc:HGNC:11745]	hsa-miR-769-5p	Proteoglycans in cancer	0.0361698
ko05205	ENST00000240093	ENSG00000104290	FZD3	frizzled class receptor 3 [Source:HGNC Symbol;Acc:HGNC:4041]	hsa-miR-769-5p	Proteoglycans in cancer	0.0361698
ko05205	ENST00000537916	ENSG00000104290	FZD3	frizzled class receptor 3 [Source:HGNC Symbol;Acc:HGNC:4041]	hsa-miR-769-5p	Proteoglycans in cancer	0.0361698
ko05205	ENST00000491957	ENSG00000112062	MAPK14	mitogen-activated protein kinase 14 [Source:HGNC Symbol;Acc:HGNC:6876]	hsa-miR-769-5p	Proteoglycans in cancer	0.0361698
ko05205	ENST00000263826	ENSG00000117020	AKT3	AKT serine/threonine kinase 3 [Source:HGNC Symbol;Acc:HGNC:393]	hsa-miR-769-5p	Proteoglycans in cancer	0.0361698
ko05205	ENST00000366539	ENSG00000117020	AKT3	AKT serine/threonine kinase 3 [Source:HGNC Symbol;Acc:HGNC:393]	hsa-miR-769-5p	Proteoglycans in cancer	0.0361698
ko05205	ENST00000372764	ENSG00000122861	PLAU	plasminogen activator, urokinase [Source:HGNC Symbol;Acc:HGNC:9052]	hsa-miR-769-5p	Proteoglycans in cancer	0.0361698
ko05205	ENST00000446342	ENSG00000122861	PLAU	plasminogen activator, urokinase [Source:HGNC Symbol;Acc:HGNC:9052]	hsa-miR-769-5p	Proteoglycans in cancer	0.0361698
ko05205	ENST00000268035	ENSG00000140443	IGF1R	insulin like growth factor 1 receptor [Source:HGNC Symbol;Acc:HGNC:5465]	hsa-miR-769-5p	Proteoglycans in cancer	0.0361698
ko05205	ENST00000558762	ENSG00000140443	IGF1R	insulin like growth factor 1 receptor [Source:HGNC Symbol;Acc:HGNC:5465]	hsa-miR-769-5p	Proteoglycans in cancer	0.0361698
ko05205	ENST00000649865	ENSG00000140443	IGF1R	insulin like growth factor 1 receptor [Source:HGNC Symbol;Acc:HGNC:5465]	hsa-miR-769-5p	Proteoglycans in cancer	0.0361698
ko05205	ENST00000650285	ENSG00000140443	IGF1R	insulin like growth factor 1 receptor [Source:HGNC Symbol;Acc:HGNC:5465]	hsa-miR-769-5p	Proteoglycans in cancer	0.0361698
ko05205	ENST00000280154	ENSG00000150593	PDCD4	programmed cell death 4 [Source:HGNC Symbol;Acc:HGNC:8763]	hsa-miR-769-5p	Proteoglycans in cancer	0.0361698
ko05205	ENST00000393104	ENSG00000150593	PDCD4	programmed cell death 4 [Source:HGNC Symbol;Acc:HGNC:8763]	hsa-miR-769-5p	Proteoglycans in cancer	0.0361698
ko05205	ENST00000373820	ENSG00000151150	ANK3	ankyrin 3 [Source:HGNC Symbol;Acc:HGNC:494]	hsa-miR-769-5p	Proteoglycans in cancer	0.0361698
ko05205	ENST00000373827	ENSG00000151150	ANK3	ankyrin 3 [Source:HGNC Symbol;Acc:HGNC:494]	hsa-miR-769-5p	Proteoglycans in cancer	0.0361698
ko05205	ENST00000285018	ENSG00000154764	WNT7A	Wnt family member 7A [Source:HGNC Symbol;Acc:HGNC:12786]	hsa-miR-769-5p	Proteoglycans in cancer	0.0361698
ko05205	ENST00000295417	ENSG00000163251	FZD5	frizzled class receptor 5 [Source:HGNC Symbol;Acc:HGNC:4043]	hsa-miR-769-5p	Proteoglycans in cancer	0.0361698
ko05205	ENST00000303531	ENSG00000166501	PRKCB	protein kinase C beta [Source:HGNC Symbol;Acc:HGNC:9395]	hsa-miR-769-5p	Proteoglycans in cancer	0.0361698
ko05205	ENST00000643927	ENSG00000166501	PRKCB	protein kinase C beta [Source:HGNC Symbol;Acc:HGNC:9395]	hsa-miR-769-5p	Proteoglycans in cancer	0.0361698
ko05205	ENST00000262160	ENSG00000175387	SMAD2	SMAD family member 2 [Source:HGNC Symbol;Acc:HGNC:6768]	hsa-miR-769-5p	Proteoglycans in cancer	0.0361698
ko05205	ENST00000356825	ENSG00000175387	SMAD2	SMAD family member 2 [Source:HGNC Symbol;Acc:HGNC:6768]	hsa-miR-769-5p	Proteoglycans in cancer	0.0361698
ko05205	ENST00000402690	ENSG00000175387	SMAD2	SMAD family member 2 [Source:HGNC Symbol;Acc:HGNC:6768]	hsa-miR-769-5p	Proteoglycans in cancer	0.0361698
ko05205	ENST00000586040	ENSG00000175387	SMAD2	SMAD family member 2 [Source:HGNC Symbol;Acc:HGNC:6768]	hsa-miR-769-5p	Proteoglycans in cancer	0.0361698
ko05205	ENST00000330651	ENSG00000185386	MAPK11	mitogen-activated protein kinase 11 [Source:HGNC Symbol;Acc:HGNC:6873]	hsa-miR-769-5p	Proteoglycans in cancer	0.0361698
ko05205	ENST00000417877	ENSG00000185386	MAPK11	mitogen-activated protein kinase 11 [Source:HGNC Symbol;Acc:HGNC:6873]	hsa-miR-769-5p	Proteoglycans in cancer	0.0361698
ko05205	ENST00000331920	ENSG00000185920	PTCH1	patched 1 [Source:HGNC Symbol;Acc:HGNC:9585]	hsa-miR-769-5p	Proteoglycans in cancer	0.0361698
[truncated: 2,502 more rows]
